# Supplementary material for: (3aR,6S,7aR)-7a-Chloro-6-methyl-2-(4-nitro­phenyl­sulfon­yl)-1,2,3,6,7,7a-hexa­hydro-3a,6-ep­oxy­iso­indole
Source: Acta Crystallogr Sect E Struct Rep Online. 2013 Oct 9;69(Pt 11):o1628–9. doi: 10.1107/S1600536813026329 (PMC3884300; doi:10.1107/S1600536813026329)
Supplement: Supplementary file 1 [file e-69-o1628-sup1.cif]

##############################################################################
#                                                                            #
# This CIF contains the data in a paper accepted for publication in          #
# Acta Crystallographica Section E. It conforms to the requirements of       #
# Notes for Authors for Acta Crystallographica Section E, and has been       #
# peer reviewed under the auspices of the IUCr Commission on Journals.       #
#                                                                            #
# Full details of the Crystallographic Information File format               #
# are given in the paper "The Crystallographic Information File (CIF):       #
# a New Standard Archive File for Crystallography" by S. R. Hall, F. H.      #
# Allen and I. D. Brown [Acta Cryst. (1991), A47, 655-685].                  #
#                                                                            #
# The current version of the core CIF dictionary is obtainable from          #
# ftp://ftp.iucr.org/pub/cif_core.dic.                                       #
#                                                                            #
# Software is freely available for graphical display of the structure(s)     #
# in this CIF. For information consult the CIF software page                 #
# http://www.iucr.org/resources/cif/software.                                #
#                                                                            #
# This file may be used for bona fide research purposes within the           #
# scientific community so long as proper attribution is given to the journal # 
# article from which it was obtained.                                        #
#                                                                            #
##############################################################################
data_I
_audit_creation_method     SHELXL-97
_database_code_depnum_ccdc_archive     'CCDC 962926'
_chemical_name_systematic
;\
(3a<i>R</i>,6<i>S</i>,7a<i>R</i>)-7a-Chloro-6-methyl-2-(4-\
nitrophenylsulfonyl)-1,2,3,6,7,7a-hexahydro-3a,6-epoxyisoindole
;
_chemical_name_common
;
;
_chemical_formula_moiety     'C15 H15 Cl N2 O5 S'
_chemical_formula_sum     'C15 H15 Cl N2 O5 S'
_chemical_formula_iupac     'C15 H15 Cl N2 O5 S'
_chemical_formula_weight     370.80
_chemical_melting_point     ?
_symmetry_cell_setting     monoclinic
_symmetry_space_group_name_H-M     'P 21/c'
_symmetry_space_group_name_Hall     '-P 2ybc'
loop_
    _symmetry_equiv_pos_as_xyz
    'x, y, z'
    '-x, y+1/2, -z+1/2'
    '-x, -y, -z'
    'x, -y-1/2, z-1/2'
_cell_length_a     8.6049(5)
_cell_length_b     7.1949(3)
_cell_length_c     26.8195(15)
_cell_angle_alpha     90.00
_cell_angle_beta     101.186(4)
_cell_angle_gamma     90.00
_cell_volume     1628.89(15)
_cell_formula_units_Z     4
_cell_measurement_reflns_used     13941
_cell_measurement_theta_min     1.55
_cell_measurement_theta_max     27.20
_cell_measurement_temperature     296
_exptl_crystal_description     'plate'
_exptl_crystal_colour     'colorless'
_exptl_crystal_size_max     0.480
_exptl_crystal_size_mid     0.240
_exptl_crystal_size_min     0.020
_exptl_crystal_density_diffrn     1.512
_exptl_crystal_density_meas     ?
_exptl_crystal_density_method     'not measured'
_exptl_crystal_F_000     768
_exptl_absorpt_coefficient_mu     0.391
_exptl_absorpt_correction_type     integration
_exptl_absorpt_process_details     '(X-RED32; Stoe & Cie, 2002)'
_exptl_absorpt_correction_T_min     0.8939
_exptl_absorpt_correction_T_max     0.9917
_exptl_special_details     ?
_diffrn_ambient_temperature     296
_diffrn_radiation_type     MoK\a
_diffrn_radiation_wavelength     0.71073
_diffrn_radiation_source     'fine-focus sealed tube'
_diffrn_radiation_monochromator     graphite
_diffrn_measurement_device_type     'Stoe IPDS 2'
_diffrn_measurement_method     'rotation method'
_diffrn_detector_area_resol_mean     ?
_diffrn_reflns_number     13941
_diffrn_reflns_av_R_equivalents     0.0896
_diffrn_reflns_av_sigmaI/netI     0.1246
_diffrn_reflns_theta_min     1.55
_diffrn_reflns_theta_max     26.75
_diffrn_reflns_theta_full     26.75
_diffrn_measured_fraction_theta_max     0.999
_diffrn_measured_fraction_theta_full     0.999
_diffrn_reflns_limit_h_min     -10
_diffrn_reflns_limit_h_max     10
_diffrn_reflns_limit_k_min     -9
_diffrn_reflns_limit_k_max     9
_diffrn_reflns_limit_l_min     -33
_diffrn_reflns_limit_l_max     33
_diffrn_standards_number     ?
_diffrn_standards_interval_count     ?
_diffrn_standards_interval_time     ?
_diffrn_standards_decay_%     ?
_refine_special_details
;
Refinement of <i>F</i>^2^ against ALL reflections. The weighted <i>R</i>-factor
<i>wR</i> and goodness of fit <i>S</i> are based on <i>F</i>^2^, conventional
<i>R</i>-factors <i>R</i> are based on <i>F</i>, with <i>F</i> set to zero for
negative <i>F</i>^2^. The threshold expression of <i>F</i>^2^ >
2\s(<i>F</i>^2^) is used only for calculating <i>R</i>-factors(gt) <i>etc</i>.
and is not relevant to the choice of reflections for refinement.
<i>R</i>-factors based on <i>F</i>^2^ are statistically about twice as large
as those based on <i>F</i>, and <i>R</i>- factors based on ALL data will be
even larger.
;
_reflns_number_total     3449
_reflns_number_gt     1564
_reflns_threshold_expression     I>2\s(I)
_refine_ls_structure_factor_coef     Fsqd
_refine_ls_matrix_type     full
_refine_ls_R_factor_all     0.1448
_refine_ls_R_factor_gt     0.0675
_refine_ls_wR_factor_gt     0.1637
_refine_ls_wR_factor_ref     0.1916
_refine_ls_goodness_of_fit_ref     0.890
_refine_ls_restrained_S_all     0.890
_refine_ls_number_reflns     3449
_refine_ls_number_parameters     217
_refine_ls_number_restraints     0
_refine_ls_hydrogen_treatment     constr
_refine_ls_weighting_scheme     calc
_refine_ls_weighting_details
                 'calc w=1/[\s^2^(Fo^2^)+(0.1022P)^2^] where P=(Fo^2^+2Fc^2^)/3'
_atom_sites_solution_hydrogens     geom
_atom_sites_solution_primary     direct
_atom_sites_solution_secondary     difmap
_refine_ls_shift/su_max     0.000
_refine_ls_shift/su_mean     0.000
_refine_diff_density_max     1.119
_refine_diff_density_min     -0.371
_refine_ls_extinction_method     none
_refine_ls_extinction_coef     ?
loop_
    _atom_type_symbol
    _atom_type_description
    _atom_type_scat_dispersion_real
    _atom_type_scat_dispersion_imag
    _atom_type_scat_source
    'C' 'C' 0.0033 0.0016
                         'International Tables Vol C Tables 4.2.6.8 and 6.1.1.4'
    'H' 'H' 0.0000 0.0000
                         'International Tables Vol C Tables 4.2.6.8 and 6.1.1.4'
    'N' 'N' 0.0061 0.0033
                         'International Tables Vol C Tables 4.2.6.8 and 6.1.1.4'
    'O' 'O' 0.0106 0.0060
                         'International Tables Vol C Tables 4.2.6.8 and 6.1.1.4'
    'S' 'S' 0.1246 0.1234
                         'International Tables Vol C Tables 4.2.6.8 and 6.1.1.4'
    'Cl' 'Cl' 0.1484 0.1585
                         'International Tables Vol C Tables 4.2.6.8 and 6.1.1.4'
_computing_data_collection     'X-AREA (Stoe & Cie, 2002)'
_computing_cell_refinement     'X-AREA (Stoe & Cie, 2002)'
_computing_data_reduction     'X-RED32 (Stoe & Cie, 2002)'
_computing_structure_solution     'SHELXS97 (Sheldrick, 2008)'
_computing_structure_refinement     'SHELXL97 (Sheldrick, 2008 )'
_computing_molecular_graphics
 'ORTEP-3 for Windows (Farrugia, 2012) and Mercury (Macrae <i>et al.</i>, 2006)'
_computing_publication_material     'WinGX (Farrugia, 2012)'
loop_
    _atom_site_type_symbol
    _atom_site_label
    _atom_site_fract_x
    _atom_site_fract_y
    _atom_site_fract_z
    _atom_site_U_iso_or_equiv
    _atom_site_adp_type
    _atom_site_calc_flag
    _atom_site_refinement_flags
    _atom_site_occupancy
    _atom_site_symmetry_multiplicity
    _atom_site_disorder_assembly
    _atom_site_disorder_group
    C C1 0.5887(5) 0.4475(7) 0.44296(17) 0.0556(12) Uani d . 1 1 . .
    C C2 0.5543(5) 0.2605(7) 0.44330(18) 0.0618(13) Uani d . 1 1 . .
    H H2 0.4667 0.2139 0.4209 0.074 Uiso calc R 1 1 . .
    C C3 0.6482(6) 0.1425(7) 0.47633(17) 0.0616(13) Uani d . 1 1 . .
    H H3 0.6257 0.0161 0.4764 0.074 Uiso calc R 1 1 . .
    C C4 0.7759(5) 0.2143(7) 0.50928(17) 0.0579(12) Uani d . 1 1 . .
    C C5 0.8113(5) 0.4015(8) 0.51046(17) 0.0630(13) Uani d . 1 1 . .
    H H5 0.8979 0.4474 0.5334 0.076 Uiso calc R 1 1 . .
    C C6 0.7182(5) 0.5177(7) 0.47768(18) 0.0608(13) Uani d . 1 1 . .
    H H6 0.7405 0.6443 0.4783 0.073 Uiso calc R 1 1 . .
    C C7 0.7168(6) 0.6656(7) 0.34900(18) 0.0594(12) Uani d . 1 1 . .
    H H7A 0.7832 0.6501 0.3824 0.071 Uiso calc R 1 1 . .
    H H7B 0.7080 0.7971 0.3410 0.071 Uiso calc R 1 1 . .
    C C8 0.7840(5) 0.5617(6) 0.30954(17) 0.0573(12) Uani d . 1 1 . .
    C C9 0.9556(6) 0.5353(7) 0.3091(2) 0.0727(15) Uani d . 1 1 . .
    H H9 1.0398 0.5502 0.3363 0.087 Uiso calc R 1 1 . .
    C C10 0.9638(6) 0.4871(8) 0.2628(2) 0.0741(15) Uani d . 1 1 . .
    H H10 1.0550 0.4557 0.2510 0.089 Uiso calc R 1 1 . .
    C C11 0.7968(6) 0.4919(7) 0.23212(18) 0.0599(12) Uani d . 1 1 . .
    C C12 0.7102(6) 0.3187(7) 0.2476(2) 0.0691(14) Uani d . 1 1 . .
    H H12A 0.6075 0.3012 0.2257 0.083 Uiso calc R 1 1 . .
    H H12B 0.7730 0.2068 0.2476 0.083 Uiso calc R 1 1 . .
    C C13 0.6946(6) 0.3746(6) 0.30125(18) 0.0594(12) Uani d . 1 1 . .
    C C14 0.5329(5) 0.4221(7) 0.31263(18) 0.0613(12) Uani d . 1 1 . .
    H H14A 0.4592 0.4537 0.2816 0.074 Uiso calc R 1 1 . .
    H H14B 0.4906 0.3178 0.3286 0.074 Uiso calc R 1 1 . .
    C C15 0.7767(7) 0.5299(9) 0.1765(2) 0.0832(17) Uani d . 1 1 . .
    H H15A 0.8270 0.6456 0.1714 0.100 Uiso calc R 1 1 . .
    H H15B 0.6659 0.5372 0.1618 0.100 Uiso calc R 1 1 . .
    H H15C 0.8244 0.4314 0.1605 0.100 Uiso calc R 1 1 . .
    N N1 0.8795(6) 0.0885(8) 0.54414(17) 0.0793(13) Uani d . 1 1 . .
    N N2 0.5591(4) 0.5831(5) 0.34738(13) 0.0522(9) Uani d . 1 1 . .
    O O1 0.8474(6) -0.0760(7) 0.54284(18) 0.1241(18) Uani d . 1 1 . .
    O O2 0.9903(6) 0.1529(6) 0.57330(19) 0.1193(17) Uani d . 1 1 . .
    O O3 0.4999(4) 0.7806(5) 0.41540(13) 0.0780(10) Uani d . 1 1 . .
    O O4 0.3234(4) 0.5168(6) 0.38233(13) 0.0780(11) Uani d . 1 1 . .
    O O5 0.7281(4) 0.6367(4) 0.25862(11) 0.0637(9) Uani d . 1 1 . .
    S S1 0.47826(14) 0.59405(19) 0.39663(5) 0.0621(4) Uani d . 1 1 . .
    Cl Cl1 0.79058(18) 0.2099(2) 0.34891(6) 0.0899(5) Uani d . 1 1 . .
loop_
    _atom_site_aniso_label
    _atom_site_aniso_U_11
    _atom_site_aniso_U_22
    _atom_site_aniso_U_33
    _atom_site_aniso_U_12
    _atom_site_aniso_U_13
    _atom_site_aniso_U_23
    C1 0.050(2) 0.063(3) 0.052(3) -0.006(2) 0.007(2) -0.009(2)
    C2 0.055(3) 0.072(4) 0.054(3) -0.019(2) 0.002(2) -0.012(2)
    C3 0.072(3) 0.059(3) 0.053(3) -0.020(2) 0.011(2) -0.006(2)
    C4 0.058(3) 0.066(3) 0.048(3) -0.005(2) 0.007(2) 0.003(2)
    C5 0.057(3) 0.079(4) 0.049(3) -0.017(3) 0.001(2) -0.004(3)
    C6 0.062(3) 0.064(3) 0.055(3) -0.015(2) 0.009(2) -0.009(2)
    C7 0.067(3) 0.049(3) 0.058(3) -0.011(2) 0.001(2) -0.006(2)
    C8 0.054(3) 0.052(3) 0.061(3) -0.002(2) -0.002(2) -0.004(2)
    C9 0.057(3) 0.073(4) 0.086(4) -0.014(3) 0.007(3) 0.000(3)
    C10 0.065(3) 0.069(4) 0.090(4) -0.007(3) 0.018(3) 0.001(3)
    C11 0.069(3) 0.050(3) 0.061(3) 0.005(2) 0.014(2) -0.003(2)
    C12 0.066(3) 0.060(3) 0.079(4) -0.002(3) 0.007(3) -0.018(3)
    C13 0.070(3) 0.045(3) 0.066(3) -0.004(2) 0.018(2) -0.004(2)
    C14 0.058(3) 0.056(3) 0.066(3) -0.002(2) 0.000(2) -0.018(2)
    C15 0.100(4) 0.081(4) 0.071(4) 0.009(3) 0.022(3) 0.002(3)
    N1 0.085(3) 0.083(4) 0.064(3) -0.015(3) -0.001(2) 0.008(3)
    N2 0.0494(19) 0.054(2) 0.050(2) -0.0019(18) 0.0006(16) -0.0083(18)
    O1 0.158(4) 0.077(3) 0.110(4) -0.019(3) -0.042(3) 0.016(3)
    O2 0.111(3) 0.097(3) 0.122(4) -0.026(3) -0.047(3) 0.024(3)
    O3 0.084(2) 0.073(2) 0.073(2) 0.0175(19) 0.0053(18) -0.0221(19)
    O4 0.0455(18) 0.107(3) 0.078(2) 0.0014(18) 0.0031(16) -0.012(2)
    O5 0.076(2) 0.054(2) 0.0566(19) 0.0075(16) 0.0016(16) 0.0036(15)
    S1 0.0529(7) 0.0696(9) 0.0603(7) 0.0052(6) 0.0027(5) -0.0132(7)
    Cl1 0.1013(11) 0.0687(9) 0.1046(12) 0.0213(8) 0.0322(9) 0.0296(8)
_geom_special_details
;
All s.u.'s (except the s.u. in the dihedral angle between two l.s. planes) are
estimated using the full covariance matrix. The cell s.u.'s are taken into
account individually in the estimation of s.u.'s in distances, angles and
torsion angles; correlations between s.u.'s in cell parameters are only used
when they are defined by crystal symmetry. An approximate (isotropic)
treatment of cell s.u.'s is used for estimating s.u.'s involving l.s. planes.
;
loop_
    _geom_bond_atom_site_label_1
    _geom_bond_atom_site_label_2
    _geom_bond_site_symmetry_2
    _geom_bond_distance
    _geom_bond_publ_flag
    C1 C2 . 1.378(7) ?
    C1 C6 . 1.401(6) ?
    C1 S1 . 1.761(5) ?
    C2 C3 . 1.372(7) ?
    C2 H2 . 0.9300 ?
    C3 C4 . 1.371(6) ?
    C3 H3 . 0.9300 ?
    C4 C5 . 1.380(7) ?
    C4 N1 . 1.471(7) ?
    C5 C6 . 1.357(7) ?
    C5 H5 . 0.9300 ?
    C6 H6 . 0.9300 ?
    C7 N2 . 1.474(6) ?
    C7 C8 . 1.500(7) ?
    C7 H7A . 0.9700 ?
    C7 H7B . 0.9700 ?
    C8 O5 . 1.460(5) ?
    C8 C9 . 1.492(7) ?
    C8 C13 . 1.545(6) ?
    C9 C10 . 1.302(7) ?
    C9 H9 . 0.9300 ?
    C10 C11 . 1.512(7) ?
    C10 H10 . 0.9300 ?
    C11 O5 . 1.450(5) ?
    C11 C15 . 1.494(7) ?
    C11 C12 . 1.549(7) ?
    C12 C13 . 1.524(7) ?
    C12 H12A . 0.9700 ?
    C12 H12B . 0.9700 ?
    C13 C14 . 1.520(6) ?
    C13 Cl1 . 1.819(5) ?
    C14 N2 . 1.476(5) ?
    C14 H14A . 0.9700 ?
    C14 H14B . 0.9700 ?
    C15 H15A . 0.9600 ?
    C15 H15B . 0.9600 ?
    C15 H15C . 0.9600 ?
    N1 O2 . 1.202(6) ?
    N1 O1 . 1.214(6) ?
    N2 S1 . 1.610(4) ?
    O3 S1 . 1.433(4) ?
    O4 S1 . 1.426(3) ?
loop_
    _geom_angle_atom_site_label_1
    _geom_angle_atom_site_label_2
    _geom_angle_atom_site_label_3
    _geom_angle_site_symmetry_1
    _geom_angle_site_symmetry_3
    _geom_angle
    _geom_angle_publ_flag
    C2 C1 C6 . . 119.5(4) ?
    C2 C1 S1 . . 120.1(3) ?
    C6 C1 S1 . . 120.3(4) ?
    C3 C2 C1 . . 120.5(4) ?
    C3 C2 H2 . . 119.7 ?
    C1 C2 H2 . . 119.7 ?
    C4 C3 C2 . . 118.8(5) ?
    C4 C3 H3 . . 120.6 ?
    C2 C3 H3 . . 120.6 ?
    C3 C4 C5 . . 121.9(5) ?
    C3 C4 N1 . . 119.3(5) ?
    C5 C4 N1 . . 118.8(4) ?
    C6 C5 C4 . . 119.1(4) ?
    C6 C5 H5 . . 120.4 ?
    C4 C5 H5 . . 120.4 ?
    C5 C6 C1 . . 120.2(5) ?
    C5 C6 H6 . . 119.9 ?
    C1 C6 H6 . . 119.9 ?
    N2 C7 C8 . . 104.9(3) ?
    N2 C7 H7A . . 110.8 ?
    C8 C7 H7A . . 110.8 ?
    N2 C7 H7B . . 110.8 ?
    C8 C7 H7B . . 110.8 ?
    H7A C7 H7B . . 108.8 ?
    O5 C8 C9 . . 100.7(4) ?
    O5 C8 C7 . . 111.9(4) ?
    C9 C8 C7 . . 126.0(4) ?
    O5 C8 C13 . . 97.0(3) ?
    C9 C8 C13 . . 110.7(4) ?
    C7 C8 C13 . . 106.6(4) ?
    C10 C9 C8 . . 106.2(5) ?
    C10 C9 H9 . . 126.9 ?
    C8 C9 H9 . . 126.9 ?
    C9 C10 C11 . . 107.0(5) ?
    C9 C10 H10 . . 126.5 ?
    C11 C10 H10 . . 126.5 ?
    O5 C11 C15 . . 112.3(4) ?
    O5 C11 C10 . . 100.6(4) ?
    C15 C11 C10 . . 117.5(4) ?
    O5 C11 C12 . . 100.6(4) ?
    C15 C11 C12 . . 116.5(4) ?
    C10 C11 C12 . . 107.0(4) ?
    C13 C12 C11 . . 100.1(4) ?
    C13 C12 H12A . . 111.7 ?
    C11 C12 H12A . . 111.7 ?
    C13 C12 H12B . . 111.7 ?
    C11 C12 H12B . . 111.7 ?
    H12A C12 H12B . . 109.5 ?
    C14 C13 C12 . . 120.0(4) ?
    C14 C13 C8 . . 103.0(4) ?
    C12 C13 C8 . . 103.5(4) ?
    C14 C13 Cl1 . . 108.3(3) ?
    C12 C13 Cl1 . . 112.4(3) ?
    C8 C13 Cl1 . . 108.7(3) ?
    N2 C14 C13 . . 105.7(4) ?
    N2 C14 H14A . . 110.6 ?
    C13 C14 H14A . . 110.6 ?
    N2 C14 H14B . . 110.6 ?
    C13 C14 H14B . . 110.6 ?
    H14A C14 H14B . . 108.7 ?
    C11 C15 H15A . . 109.5 ?
    C11 C15 H15B . . 109.5 ?
    H15A C15 H15B . . 109.5 ?
    C11 C15 H15C . . 109.5 ?
    H15A C15 H15C . . 109.5 ?
    H15B C15 H15C . . 109.5 ?
    O2 N1 O1 . . 122.8(5) ?
    O2 N1 C4 . . 118.9(5) ?
    O1 N1 C4 . . 118.4(4) ?
    C7 N2 C14 . . 111.2(3) ?
    C7 N2 S1 . . 119.9(3) ?
    C14 N2 S1 . . 121.3(3) ?
    C11 O5 C8 . . 95.8(3) ?
    O4 S1 O3 . . 120.7(2) ?
    O4 S1 N2 . . 106.86(19) ?
    O3 S1 N2 . . 106.7(2) ?
    O4 S1 C1 . . 107.7(2) ?
    O3 S1 C1 . . 107.3(2) ?
    N2 S1 C1 . . 106.8(2) ?
loop_
    _geom_torsion_atom_site_label_1
    _geom_torsion_atom_site_label_2
    _geom_torsion_atom_site_label_3
    _geom_torsion_atom_site_label_4
    _geom_torsion_site_symmetry_1
    _geom_torsion_site_symmetry_2
    _geom_torsion_site_symmetry_3
    _geom_torsion_site_symmetry_4
    _geom_torsion
    _geom_torsion_publ_flag
    C6 C1 C2 C3 . . . . -1.8(7) ?
    S1 C1 C2 C3 . . . . 174.2(4) ?
    C1 C2 C3 C4 . . . . 0.6(7) ?
    C2 C3 C4 C5 . . . . 0.7(7) ?
    C2 C3 C4 N1 . . . . -178.7(4) ?
    C3 C4 C5 C6 . . . . -0.8(7) ?
    N1 C4 C5 C6 . . . . 178.6(4) ?
    C4 C5 C6 C1 . . . . -0.4(7) ?
    C2 C1 C6 C5 . . . . 1.7(7) ?
    S1 C1 C6 C5 . . . . -174.3(4) ?
    N2 C7 C8 O5 . . . . 83.0(4) ?
    N2 C7 C8 C9 . . . . -154.3(4) ?
    N2 C7 C8 C13 . . . . -21.9(5) ?
    O5 C8 C9 C10 . . . . -34.8(5) ?
    C7 C8 C9 C10 . . . . -162.2(5) ?
    C13 C8 C9 C10 . . . . 67.1(5) ?
    C8 C9 C10 C11 . . . . 2.9(6) ?
    C9 C10 C11 O5 . . . . 30.0(5) ?
    C9 C10 C11 C15 . . . . 152.2(5) ?
    C9 C10 C11 C12 . . . . -74.5(5) ?
    O5 C11 C12 C13 . . . . -33.9(4) ?
    C15 C11 C12 C13 . . . . -155.5(4) ?
    C10 C11 C12 C13 . . . . 70.7(5) ?
    C11 C12 C13 C14 . . . . 110.0(5) ?
    C11 C12 C13 C8 . . . . -3.9(5) ?
    C11 C12 C13 Cl1 . . . . -121.0(4) ?
    O5 C8 C13 C14 . . . . -85.8(4) ?
    C9 C8 C13 C14 . . . . 169.9(4) ?
    C7 C8 C13 C14 . . . . 29.7(5) ?
    O5 C8 C13 C12 . . . . 39.9(4) ?
    C9 C8 C13 C12 . . . . -64.4(5) ?
    C7 C8 C13 C12 . . . . 155.3(4) ?
    O5 C8 C13 Cl1 . . . . 159.5(3) ?
    C9 C8 C13 Cl1 . . . . 55.2(5) ?
    C7 C8 C13 Cl1 . . . . -85.1(4) ?
    C12 C13 C14 N2 . . . . -139.8(4) ?
    C8 C13 C14 N2 . . . . -25.7(5) ?
    Cl1 C13 C14 N2 . . . . 89.3(4) ?
    C3 C4 N1 O2 . . . . -179.2(5) ?
    C5 C4 N1 O2 . . . . 1.4(8) ?
    C3 C4 N1 O1 . . . . -0.6(8) ?
    C5 C4 N1 O1 . . . . 180.0(5) ?
    C8 C7 N2 C14 . . . . 5.6(5) ?
    C8 C7 N2 S1 . . . . 155.4(3) ?
    C13 C14 N2 C7 . . . . 13.2(5) ?
    C13 C14 N2 S1 . . . . -136.2(3) ?
    C15 C11 O5 C8 . . . . -174.7(4) ?
    C10 C11 O5 C8 . . . . -48.9(4) ?
    C12 C11 O5 C8 . . . . 60.7(4) ?
    C9 C8 O5 C11 . . . . 51.2(4) ?
    C7 C8 O5 C11 . . . . -172.7(4) ?
    C13 C8 O5 C11 . . . . -61.6(4) ?
    C7 N2 S1 O4 . . . . 175.4(3) ?
    C14 N2 S1 O4 . . . . -37.8(4) ?
    C7 N2 S1 O3 . . . . 45.1(4) ?
    C14 N2 S1 O3 . . . . -168.1(3) ?
    C7 N2 S1 C1 . . . . -69.4(4) ?
    C14 N2 S1 C1 . . . . 77.3(4) ?
    C2 C1 S1 O4 . . . . 28.7(5) ?
    C6 C1 S1 O4 . . . . -155.3(4) ?
    C2 C1 S1 O3 . . . . 160.1(4) ?
    C6 C1 S1 O3 . . . . -23.9(4) ?
    C2 C1 S1 N2 . . . . -85.8(4) ?
    C6 C1 S1 N2 . . . . 90.2(4) ?
loop_
    _geom_hbond_atom_site_label_D
    _geom_hbond_atom_site_label_H
    _geom_hbond_atom_site_label_A
    _geom_hbond_site_symmetry_A
    _geom_hbond_distance_DH
    _geom_hbond_distance_HA
    _geom_hbond_distance_DA
    _geom_hbond_angle_DHA
    C3 H3 O3 1_545 0.93 2.46 3.205(6) 137.7
    C7 H7A O2 3_766 0.97 2.51 3.219(6) 129.4
    C9 H9 O4 1_655 0.93 2.52 3.388(6) 154.9
data_global
_journal_date_recd_electronic     2013-09-20
_journal_date_accepted     2013-09-23
_journal_name_full     'Acta Crystallographica, Section E'
_journal_year     2013
_journal_volume     69
_journal_issue     11
_journal_page_first     o1628
_journal_page_last     o1629
_journal_paper_category     QO
_journal_paper_doi     10.1107/S1600536813026329
_journal_coeditor_code     BT6935
_publ_contact_author_name     'Ersin Temel'
_publ_contact_author_address
;
Ondokuz May\?is University
Arts and Sciences Faculty
Department of Physics
55139-Samsun
Turkey
;
_publ_contact_author_email     'etemel@omu.edu.tr'
_publ_contact_author_fax     '+903624576081'
_publ_contact_author_phone     '+903623121919'
_publ_section_title
;\
(3a<i>R</i>,6<i>S</i>,7a<i>R</i>)-7a-Chloro-6-methyl-2-(4-nitrophenylsulfonyl)-\
1,2,3,6,7,7a-hexahydro-3a,6-epoxyisoindole
;
_publ_section_title_footnote     .
loop_
    _publ_author_name
    _publ_author_address
    'Demircan, Ayd\?in'
;
Department of Chemistry
Faculty of Arts and Sciences
Ni\^gde University
TR-51240 Ni\^gde
Turkey
;
    'Temel, Ersin'
;
Ondokuz May\?is University
Arts and Sciences Faculty
Department of Physics
TR-55139 Samsun
Turkey
;
    'Kandemir, Muhammet Kas\?im'
;
Department of Chemistry
Faculty of Arts and Sciences
Ni\^gde University
TR-51240 Ni\^gde
Turkey
;
    '\,Colak, Medine'
;
Department of Chemistry
Faculty of Arts and Sciences
Ni\^gde University
TR-51240 Ni\^gde
Turkey
;
    'B\"uy\"ukg\"ung\"or, Orhan'
;
Ondokuz May\?is University
Arts and Sciences Faculty
Department of Physics
TR-55139 Samsun
Turkey
;
