# Supplementary material for: (3aR,6S,7aR)-7a-Chloro-6-methyl-2-(4-nitro­phenyl­sulfon­yl)-1,2,3,6,7,7a-hexa­hydro-3a,6-ep­oxy­iso­indole
Source: Acta Crystallogr Sect E Struct Rep Online. 2013 Oct 9;69(Pt 11):o1628–9. doi: 10.1107/S1600536813026329 (PMC3884300; doi:10.1107/S1600536813026329)
Supplement: Supplementary file 2 [file e-69-o1628-Isup2.hkl]

#
# h,k,l, Fc-squared, Fo-squared, sigma(Fo-squared) and status flag
#
data_I
_shelx_title ' TEST STRUCTURE D:\DATA\AYDEM15_DENE\AYDEM15'
_shelx_refln_list_code          4
_shelx_F_calc_maximum      246.80
_exptl_crystal_F_000       768.00
_reflns_d_resolution_high  0.7896
 
loop_
 _symmetry_equiv_pos_as_xyz
 'x, y, z'
 '-x, y+1/2, -z+1/2'
 '-x, -y, -z'
 'x, -y-1/2, z-1/2'
 
_cell_length_a     8.6049
_cell_length_b     7.1949
_cell_length_c    26.8195
_cell_angle_alpha  90.000
_cell_angle_beta  101.186
_cell_angle_gamma  90.000
 
_shelx_F_squared_multiplier     1.000
 
loop_
 _refln_index_h
 _refln_index_k
 _refln_index_l
 _refln_F_squared_calc
 _refln_F_squared_meas
 _refln_F_squared_sigma
 _refln_observed_status
   1   0   0     6822.13     7891.97     96.83 o
   2   0   0     2895.35     2858.66     76.39 o
   3   0   0     4546.02     4612.98     65.02 o
   4   0   0    12047.70    11079.44    105.29 o
   5   0   0       73.40       96.03     22.61 o
   6   0   0      383.84      380.50     22.95 o
   7   0   0       97.99       84.89     25.36 o
   8   0   0       76.20       46.42     21.74 o
   9   0   0       11.52        9.43     30.85 o
  10   0   0       17.71       13.72     31.74 o
   1   1   0     7622.02     8368.15     74.94 o
   2   1   0        0.81        7.09     17.64 o
   3   1   0       35.48       81.14     16.46 o
   4   1   0     1379.40     1220.42     19.58 o
   5   1   0       51.24       42.43     13.94 o
   6   1   0       65.52       47.96     13.36 o
   7   1   0      209.04      211.95     18.68 o
   8   1   0      207.92      214.70     19.12 o
   9   1   0        3.87       26.49     15.23 o
  10   1   0        0.33       13.66     20.58 o
   0   2   0     3693.41     4075.66     62.45 o
   1   2   0      483.19      418.23     22.76 o
   2   2   0      487.77      427.51     17.52 o
   3   2   0      392.80      380.48     18.38 o
   4   2   0      234.49      287.24     15.57 o
   5   2   0       36.50       14.75     13.22 o
   6   2   0       15.07       22.47     14.03 o
   7   2   0        4.99        0.03     15.46 o
   8   2   0       27.73       31.95     16.41 o
   9   2   0        0.01       16.75     19.50 o
  10   2   0        0.23       11.35     19.51 o
   1   3   0     1762.80     1697.41     26.10 o
   2   3   0      749.51      720.76     17.99 o
   3   3   0     1230.40     1255.76     20.77 o
   4   3   0      220.09      213.20     13.11 o
   5   3   0      143.50      160.08     16.44 o
   6   3   0      356.79      357.04     22.82 o
   7   3   0       70.10       80.00     19.67 o
   8   3   0       25.72       19.95     18.53 o
   9   3   0       39.37       21.85     18.49 o
  10   3   0       33.79       32.69     19.78 o
   0   4   0       13.96       -9.37     22.82 o
   1   4   0      235.91      170.96     17.56 o
   2   4   0      150.32      156.16     15.65 o
   3   4   0       13.22       11.48     15.15 o
   4   4   0        0.10       17.59     13.85 o
   5   4   0      465.11      454.25     21.56 o
   6   4   0       38.22       57.12     16.69 o
   7   4   0       30.88       29.73     16.21 o
   8   4   0       46.49       43.85     16.46 o
   9   4   0       10.60       23.35     18.84 o
   1   5   0       21.14       25.29     17.74 o
   2   5   0       14.97       36.85     16.17 o
   3   5   0        3.57       11.70     14.30 o
   4   5   0      124.39      129.89     17.14 o
   5   5   0       61.65      101.17     17.64 o
   6   5   0       40.56       33.95     18.07 o
   7   5   0        0.02       15.59     17.54 o
   8   5   0        0.64       27.79     22.75 o
   0   6   0      107.82       99.61     26.50 o
   1   6   0      342.45      373.44     20.09 o
   2   6   0      612.70      599.70     19.00 o
   3   6   0     1049.47      939.32     21.00 o
   4   6   0        5.51        1.00     16.74 o
   5   6   0        1.74        6.04     19.96 o
   6   6   0       14.90       34.48     21.45 o
   7   6   0       10.25       27.20     22.69 o
   8   6   0        2.69       14.35     21.98 o
   1   7   0       17.31        9.73     20.88 o
   2   7   0        0.77        3.47     20.70 o
   3   7   0        1.29        6.72     18.43 o
   4   7   0        6.71       17.25     18.91 o
   5   7   0        1.40       31.21     22.50 o
   6   7   0       19.76        9.13     23.00 o
   0   8   0        1.64       15.03     30.32 o
   1   8   0        1.31        4.88     23.37 o
   2   8   0        0.34       14.38     23.58 o
   3   8   0       19.02       39.30     20.55 o
   4   8   0        0.53       15.56     21.11 o
   5   8   0        5.74       11.16     25.09 o
   1   9   0        7.52       27.32     23.07 o
 -10   1   1       25.41       52.45     21.02 o
  -9   1   1       41.06       39.06     20.71 o
  -8   1   1        4.35       20.03     17.04 o
  -7   1   1        1.65        5.62     18.26 o
  -6   1   1      124.57      108.61     16.19 o
  -5   1   1       65.21       77.23     14.86 o
  -4   1   1      787.56      598.35     16.34 o
  -3   1   1      138.85      108.79     16.56 o
  -2   1   1     1850.46     1863.67     29.07 o
  -1   1   1       20.51       76.91     20.41 o
   0   1   1     4098.05     4917.20     64.48 o
   1   1   1    40503.43    42592.66    685.39 o
   2   1   1        0.23       20.63     16.80 o
   3   1   1      163.93      115.15     16.45 o
   4   1   1     1193.50     1387.44     19.35 o
   5   1   1     1960.88     1996.65     26.41 o
   6   1   1       24.00       32.30     15.98 o
   7   1   1        3.47       34.81     16.42 o
   8   1   1      284.01      245.03     18.00 o
   9   1   1        0.64       31.72     18.50 o
  10   1   1        0.92        9.40     20.70 o
 -10   2   1       51.25       45.78     19.25 o
  -9   2   1        7.50       22.45     16.29 o
  -8   2   1        4.92       16.82     16.05 o
  -7   2   1       20.52       13.59     15.35 o
  -6   2   1      314.76      315.35     16.39 o
  -5   2   1       35.57       51.10     15.74 o
  -4   2   1       10.33       26.94     14.32 o
  -3   2   1      122.86      100.23     16.03 o
  -2   2   1     1151.53      901.66     20.13 o
  -1   2   1     1004.53      978.71     26.97 o
   0   2   1     3904.12     3415.11     41.80 o
   1   2   1       18.88       11.17     17.62 o
   2   2   1     1012.72     1191.21     19.38 o
   3   2   1     2217.15     2240.14     23.00 o
   4   2   1     2045.98     2092.46     22.32 o
   5   2   1        0.03        6.31     13.06 o
   6   2   1       29.45       57.75     16.29 o
   7   2   1      432.72      417.05     18.86 o
   8   2   1       23.86       34.88     15.58 o
   9   2   1        6.10       18.66     17.91 o
  10   2   1       20.78       31.87     18.04 o
 -10   3   1        5.82       25.33     21.81 o
  -9   3   1       32.93       28.35     20.18 o
  -8   3   1       45.61       57.72     18.54 o
  -7   3   1        0.01        0.01     15.88 o
  -6   3   1      775.95      892.28     20.48 o
  -5   3   1      331.35      353.61     16.41 o
  -4   3   1      732.47      716.21     19.77 o
  -3   3   1      690.34      832.16     18.29 o
  -2   3   1     1403.18     1160.82     20.15 o
  -1   3   1       21.66       18.12     15.21 o
   0   3   1     3254.61     3041.79     32.76 o
   1   3   1       24.96       13.92     16.46 o
   2   3   1     1496.38     1243.29     23.01 o
   3   3   1       96.84      111.96     15.95 o
   4   3   1     1484.45     1577.21     20.46 o
   5   3   1        1.68        6.90     16.35 o
   6   3   1      581.45      605.58     17.52 o
   7   3   1       23.01       60.13     19.76 o
   8   3   1       40.43       48.77     19.07 o
   9   3   1        0.94       11.01     18.18 o
  10   3   1        4.23       18.06     21.06 o
  -9   4   1        0.55       15.98     20.22 o
  -8   4   1       36.26       56.45     21.23 o
  -7   4   1       11.21       33.05     16.41 o
  -6   4   1      129.19      160.09     17.83 o
  -5   4   1       16.68       17.55     16.00 o
  -4   4   1      136.25      220.08     16.76 o
  -3   4   1       44.24       77.98     15.05 o
  -2   4   1      492.24      434.95     19.68 o
  -1   4   1      476.17      436.30     19.57 o
   0   4   1      147.46      177.12     17.44 o
   1   4   1     2046.76     1996.71     25.64 o
   2   4   1      431.36      434.00     16.89 o
   3   4   1       55.11       37.36     14.36 o
   4   4   1      360.72      311.89     16.65 o
   5   4   1      194.80      211.22     18.96 o
   6   4   1        1.05        8.78     18.19 o
   7   4   1       16.65       22.22     18.06 o
   8   4   1        4.92       16.86     17.67 o
   9   4   1        1.91        8.59     21.05 o
  -8   5   1        2.97        6.03     22.41 o
  -7   5   1      192.58      218.21     18.48 o
  -6   5   1       11.56        4.21     19.84 o
  -5   5   1       10.45       17.26     17.06 o
  -4   5   1      181.93      166.98     14.57 o
  -3   5   1     1069.42     1161.83     20.20 o
  -2   5   1       57.80       55.11     15.73 o
  -1   5   1       71.93       75.35     18.07 o
   0   5   1      668.09      644.64     20.64 o
   1   5   1     1163.97     1230.28     23.17 o
   2   5   1      102.02      101.33     16.15 o
   3   5   1      356.86      311.98     16.93 o
   4   5   1      713.20      683.48     19.32 o
   5   5   1       92.16       75.01     19.72 o
   6   5   1        7.06       -3.61     18.10 o
   7   5   1       55.24       65.50     18.90 o
   8   5   1        8.52       25.04     23.03 o
  -8   6   1        6.89       17.56     22.26 o
  -7   6   1       22.44       27.52     23.03 o
  -6   6   1       11.85       31.35     21.71 o
  -5   6   1       20.21       22.00     18.20 o
  -4   6   1        3.14       18.55     17.52 o
  -3   6   1       74.25       81.72     15.41 o
  -2   6   1      463.91      404.85     18.27 o
  -1   6   1       13.37       21.52     18.37 o
   0   6   1       37.48       65.62     19.30 o
   1   6   1      363.97      342.07     20.22 o
   2   6   1       25.87       30.60     16.80 o
   3   6   1       82.28       84.53     15.71 o
   4   6   1       19.54       23.36     15.82 o
   5   6   1      159.43      173.26     19.35 o
   6   6   1        9.80       20.97     21.35 o
   7   6   1        3.27       15.55     21.28 o
  -6   7   1        1.49       22.70     23.54 o
  -5   7   1        3.06       12.54     22.24 o
  -4   7   1        6.56       18.63     19.10 o
  -3   7   1      150.98      142.68     18.80 o
  -2   7   1       67.84       84.42     21.47 o
  -1   7   1      353.78      382.55     21.71 o
   0   7   1        9.68       22.34     19.90 o
   1   7   1        8.90       24.18     20.17 o
   2   7   1      253.97      224.56     18.99 o
   3   7   1       46.23       45.88     18.73 o
   4   7   1        0.51        6.18     19.25 o
   5   7   1        9.65       14.34     19.79 o
   6   7   1       10.28       17.90     23.94 o
  -5   8   1       16.03       24.51     22.22 o
  -4   8   1        8.67       17.48     21.42 o
  -3   8   1        7.44        8.83     21.55 o
  -2   8   1        2.30       11.35     17.59 o
  -1   8   1        1.49       18.00     21.63 o
   0   8   1       11.77       12.92     23.08 o
   1   8   1        0.10       13.25     20.10 o
   2   8   1       24.41       22.28     23.03 o
   3   8   1       47.79       42.95     21.37 o
   4   8   1        1.94       10.72     21.24 o
   5   8   1        4.14        2.73     28.75 o
  -1   9   1       11.39        3.42     26.26 o
   0   9   1        3.04        6.51     28.08 o
   1   9   1        3.84       14.10     21.73 o
 -10   0   2       29.56       87.38     26.19 o
  -9   0   2       59.13       34.98     29.26 o
  -8   0   2      341.66      280.12     28.84 o
  -7   0   2       92.01      148.18     25.65 o
  -6   0   2      861.60      796.40     28.36 o
  -5   0   2      633.15      578.59     22.90 o
  -4   0   2     4719.49     4502.06    129.15 o
  -3   0   2     4092.89     3424.06     46.38 o
  -2   0   2     1333.42     1571.73     44.49 o
  -1   0   2      814.11     1252.39     54.35 o
   0   0   2       17.16       11.79     36.50 o
   1   0   2     7504.90     7182.49     85.26 o
   2   0   2     6469.53     6249.36     71.92 o
   3   0   2      168.68      323.65     23.01 o
   4   0   2      377.45      354.48     22.02 o
   5   0   2      715.16      736.69     21.79 o
   6   0   2       21.00       19.66     24.78 o
   7   0   2       84.29       79.31     25.34 o
   8   0   2        6.96       42.75     26.23 o
   9   0   2      110.76       79.90     24.81 o
  10   0   2       13.50        0.94     35.64 o
 -10   1   2        1.31       13.08     18.47 o
  -9   1   2        4.73       17.85     17.79 o
  -8   1   2       18.34        9.73     15.59 o
  -7   1   2        0.92        1.70     16.10 o
  -6   1   2      166.25      208.64     16.87 o
  -5   1   2      520.04      435.76     16.99 o
  -4   1   2      175.04      269.51     19.18 o
  -3   1   2      476.35      519.27     20.75 o
  -2   1   2     4515.53     4563.54     39.88 o
  -1   1   2       23.13        7.58     19.33 o
   0   1   2      673.58      673.91     31.98 o
   1   1   2     3211.01     3626.02     35.04 o
   2   1   2     5793.48     5429.51     40.09 o
   3   1   2       16.92       30.90     15.65 o
   4   1   2     1363.81     1767.42     20.75 o
   5   1   2     1688.56     1506.72     21.15 o
   6   1   2       75.49       78.97     14.30 o
   7   1   2        7.47       32.72     16.16 o
   8   1   2      122.56      117.96     19.33 o
   9   1   2       56.53       74.37     21.00 o
  10   1   2        0.18       19.14     15.79 o
 -10   2   2       19.39       19.52     21.21 o
  -9   2   2       13.34        1.81     19.45 o
  -8   2   2      153.17      137.39     15.74 o
  -7   2   2        8.12        7.33     14.53 o
  -6   2   2        0.17        5.80     13.96 o
  -5   2   2       87.70      113.56     16.17 o
  -4   2   2      136.70      159.98     16.43 o
  -3   2   2     1889.10     1793.08     22.00 o
  -2   2   2     3216.25     3438.73     30.58 o
  -1   2   2     6995.06     6483.74     56.20 o
   0   2   2      655.76      705.37     26.75 o
   1   2   2     3677.61     4037.23     34.71 o
   2   2   2     1290.24     1365.11     19.50 o
   3   2   2      535.20      393.31     17.36 o
   4   2   2     1071.10      944.40     21.39 o
   5   2   2      547.24      680.87     16.20 o
   6   2   2       21.68       38.14     14.99 o
   7   2   2      363.21      316.01     16.94 o
   8   2   2       66.10       84.72     15.06 o
   9   2   2       30.36       46.78     17.72 o
  10   2   2        7.27        6.04     21.65 o
 -10   3   2        2.24        3.37     22.40 o
  -9   3   2        3.16       15.89     16.71 o
  -8   3   2       15.54        8.25     16.93 o
  -7   3   2       60.20       68.68     14.41 o
  -6   3   2       92.47      118.62     15.59 o
  -5   3   2       24.39       27.97     16.73 o
  -4   3   2      218.40      226.16     15.19 o
  -3   3   2      886.33      840.66     19.27 o
  -2   3   2      215.35      228.94     16.67 o
  -1   3   2      280.11      279.59     19.21 o
   0   3   2     4073.37     3757.58     34.98 o
   1   3   2     1128.04     1182.02     23.42 o
   2   3   2       37.96       56.60     14.52 o
   3   3   2      791.49      769.49     18.62 o
   4   3   2      642.83      669.63     16.47 o
   5   3   2        1.19       29.50     16.01 o
   6   3   2        1.56        2.34     15.28 o
   7   3   2       26.57       26.79     16.55 o
   8   3   2        3.78        7.73     17.24 o
   9   3   2       21.52       25.72     18.69 o
  -9   4   2        7.36       25.86     23.05 o
  -8   4   2        4.15       26.28     19.44 o
  -7   4   2      201.60      188.62     18.44 o
  -6   4   2       81.83      105.87     19.24 o
  -5   4   2      126.98      112.69     18.38 o
  -4   4   2       81.94       74.12     16.43 o
  -3   4   2      375.48      324.97     15.85 o
  -2   4   2       27.54       25.67     17.50 o
  -1   4   2     1460.36     1538.15     27.75 o
   0   4   2       36.06       59.35     16.75 o
   1   4   2      967.08      913.50     21.55 o
   2   4   2     1087.91      887.85     18.71 o
   3   4   2        4.51       23.19     14.29 o
   4   4   2      744.22      720.78     20.15 o
   5   4   2      455.34      530.79     18.63 o
   6   4   2      177.54      199.23     17.94 o
   7   4   2       28.14       36.95     16.54 o
   8   4   2        2.09       30.24     17.85 o
   9   4   2       10.12       32.40     19.34 o
  -9   5   2        0.91       18.84     22.34 o
  -8   5   2        3.18       11.47     20.05 o
  -7   5   2       20.80        3.11     18.13 o
  -6   5   2        3.31       16.50     19.70 o
  -5   5   2        0.90       26.98     19.02 o
  -4   5   2       36.20       61.18     16.64 o
  -3   5   2       84.96       71.14     16.36 o
  -2   5   2       16.48       24.84     17.35 o
  -1   5   2       73.10       62.82     17.93 o
   0   5   2       23.87        0.25     17.62 o
   1   5   2       40.50       36.11     17.49 o
   2   5   2       42.04       70.27     16.42 o
   3   5   2       14.07       36.18     14.64 o
   4   5   2       27.57       30.37     15.15 o
   5   5   2      216.23      183.57     17.49 o
   6   5   2        0.01        6.00     20.24 o
   7   5   2       13.25       16.68     20.79 o
   8   5   2        3.07       24.94     23.04 o
  -8   6   2        0.01       24.63     21.80 o
  -7   6   2        0.97       22.12     22.71 o
  -6   6   2       22.27       33.97     19.21 o
  -5   6   2       10.25       18.65     18.30 o
  -4   6   2        0.12       20.50     15.99 o
  -3   6   2       19.05       30.07     16.04 o
  -2   6   2       29.35       40.71     19.20 o
  -1   6   2       11.13        8.24     19.14 o
   0   6   2      316.78      360.65     20.96 o
   1   6   2       22.51       31.05     18.47 o
   2   6   2        9.68       30.90     15.36 o
   3   6   2       78.85       59.54     17.20 o
   4   6   2       63.98       60.47     17.92 o
   5   6   2        2.17       18.66     20.77 o
   6   6   2       23.54       36.88     21.54 o
   7   6   2        0.00       39.34     20.91 o
  -6   7   2       10.62        5.46     23.80 o
  -5   7   2        1.17        6.09     19.47 o
  -4   7   2        8.18       26.99     18.98 o
  -3   7   2      147.90      144.72     19.98 o
  -2   7   2       38.21       30.38     18.28 o
  -1   7   2       12.28        9.64     20.03 o
   0   7   2       12.25       32.16     20.56 o
   1   7   2      140.78      141.08     20.59 o
   2   7   2       48.82       41.41     17.92 o
   3   7   2       38.64       52.46     18.52 o
   4   7   2       30.52       37.15     17.48 o
   5   7   2        2.96       -4.68     23.21 o
   6   7   2        9.71       22.85     19.52 o
  -5   8   2       10.77        5.82     22.31 o
  -4   8   2       15.97       26.63     21.88 o
  -3   8   2        0.80        8.85     18.98 o
  -2   8   2        0.68        1.69     19.82 o
  -1   8   2       29.25       41.30     23.87 o
   0   8   2        0.00       18.19     22.24 o
   1   8   2        0.45       15.62     19.89 o
   2   8   2        0.17        9.78     20.15 o
   3   8   2        5.69       14.95     20.55 o
   4   8   2        2.21       18.32     21.15 o
  -1   9   2       27.18       15.69     29.29 o
   0   9   2        3.12        6.04     26.31 o
   1   9   2        6.85        4.42     21.15 o
 -10   1   3       46.60       42.49     21.09 o
  -9   1   3      106.54      142.24     18.96 o
  -8   1   3      189.18      129.43     16.07 o
  -7   1   3      564.22      535.14     16.76 o
  -6   1   3      108.15      142.83     16.53 o
  -5   1   3       24.32       49.01     14.95 o
  -4   1   3      241.78      224.31     15.93 o
  -3   1   3      202.48      272.24     19.89 o
  -2   1   3     1670.96     1266.29     25.18 o
  -1   1   3      759.52      826.95     28.51 o
   0   1   3     9108.30    10711.75    110.89 o
   1   1   3     6336.70     6374.95     45.89 o
   2   1   3     7582.09     7879.87     56.07 o
   3   1   3     1035.84      933.83     18.53 o
   4   1   3      131.74      143.02     14.32 o
   5   1   3     1570.06     1600.47     46.06 o
   6   1   3      156.54      120.75     17.71 o
   7   1   3      472.56      399.16     22.71 o
   8   1   3       92.12      100.69     15.96 o
   9   1   3        3.07       11.88     18.65 o
  10   1   3        0.16       24.51     19.20 o
 -10   2   3        8.17       13.27     17.36 o
  -9   2   3       56.01       60.75     17.46 o
  -8   2   3       13.48       11.42     16.28 o
  -7   2   3      146.61      133.20     13.65 o
  -6   2   3      853.66      946.97     19.67 o
  -5   2   3       61.83       61.69     14.25 o
  -4   2   3      371.25      289.58     17.01 o
  -3   2   3     1721.93     1672.08     25.35 o
  -2   2   3     1262.72     1050.12     24.53 o
  -1   2   3     1075.17     1379.38     31.05 o
   0   2   3     1046.47      938.93     28.96 o
   1   2   3     6968.73     6727.07     53.84 o
   2   2   3      569.26      511.08     17.15 o
   3   2   3      167.92      159.17     14.72 o
   4   2   3      880.60     1101.18     20.97 o
   5   2   3      876.72      903.45     18.74 o
   6   2   3        8.81       17.33     13.87 o
   7   2   3       17.77       21.57     13.85 o
   8   2   3       56.16       72.51     16.32 o
   9   2   3       19.36       26.76     19.88 o
  10   2   3        1.02       26.68     25.06 o
 -10   3   3        6.55       11.64     19.86 o
  -9   3   3       12.92       30.58     17.95 o
  -8   3   3       44.02       58.24     16.62 o
  -7   3   3        0.99       -5.51     12.47 o
  -6   3   3      261.21      269.59     17.55 o
  -5   3   3      117.69      124.60     15.10 o
  -4   3   3        0.04       26.59     17.42 o
  -3   3   3        1.04        5.15     14.08 o
  -2   3   3     1129.52     1254.31     23.16 o
  -1   3   3       85.42      139.14     18.35 o
   0   3   3       95.66      229.57     17.33 o
   1   3   3     1051.52      785.99     19.67 o
   2   3   3      105.66      117.29     14.85 o
   3   3   3      566.55      628.92     16.76 o
   4   3   3       14.50       12.00     12.66 o
   5   3   3      202.73      290.63     14.61 o
   6   3   3       85.77       85.20     15.61 o
   7   3   3      182.78      200.16     15.93 o
   8   3   3        1.08       -8.41     17.44 o
   9   3   3        3.12        3.07     18.72 o
  -9   4   3        3.21       15.04     21.20 o
  -8   4   3       35.85       41.44     17.65 o
  -7   4   3       44.28       41.10     17.93 o
  -6   4   3      454.59      384.06     16.40 o
  -5   4   3      213.85      290.39     19.50 o
  -4   4   3      234.61      232.11     16.95 o
  -3   4   3        6.29       23.12     15.43 o
  -2   4   3     1155.59     1214.31     21.57 o
  -1   4   3      750.44      577.28     20.63 o
   0   4   3      600.59      638.60     21.11 o
   1   4   3       40.41       91.56     13.24 o
   2   4   3      873.74      779.05     17.27 o
   3   4   3     1073.48     1157.95     19.85 o
   4   4   3      503.19      428.83     19.21 o
   5   4   3       52.46       57.87     15.18 o
   6   4   3       19.94       34.20     15.55 o
   7   4   3        1.97       14.16     15.04 o
   8   4   3        0.15       13.82     17.35 o
   9   4   3        6.25       16.16     19.64 o
  -9   5   3       42.79       43.08     20.68 o
  -8   5   3       18.94        2.30     17.97 o
  -7   5   3        3.15       17.27     18.49 o
  -6   5   3      120.02      124.36     18.31 o
  -5   5   3       34.56       46.22     19.08 o
  -4   5   3       61.51       55.74     14.23 o
  -3   5   3      274.24      267.95     17.48 o
  -2   5   3      296.79      318.32     19.04 o
  -1   5   3      427.84      454.13     18.59 o
   0   5   3     1403.80     1447.16     23.01 o
   1   5   3        1.74        7.96     17.88 o
   2   5   3       55.18       43.08     15.98 o
   3   5   3      444.43      416.72     16.73 o
   4   5   3      175.74      173.67     17.66 o
   5   5   3      102.06       85.43     17.53 o
   6   5   3       66.66       75.46     15.69 o
   7   5   3       29.35       55.35     19.30 o
   8   5   3       19.29       39.55     23.37 o
  -8   6   3       10.01       18.60     24.35 o
  -7   6   3       44.94       44.54     20.34 o
  -6   6   3        4.40       17.48     21.22 o
  -5   6   3       22.12       26.21     20.58 o
  -4   6   3       18.06       19.70     15.61 o
  -3   6   3       37.45       17.38     17.75 o
  -2   6   3      138.18      124.16     20.39 o
  -1   6   3      562.71      557.68     20.24 o
   0   6   3        0.00       30.20     18.40 o
   1   6   3        0.23        3.14     15.67 o
   2   6   3      224.97      215.91     17.65 o
   3   6   3       62.00       56.51     15.22 o
   4   6   3       19.25       46.08     16.17 o
   5   6   3        3.93       20.79     20.23 o
   6   6   3       37.13       47.04     20.09 o
   7   6   3        1.38       -6.20     23.76 o
  -6   7   3       14.17       15.89     21.13 o
  -5   7   3        0.36        4.12     19.44 o
  -4   7   3        8.37       26.51     19.03 o
  -3   7   3       36.61       46.80     16.65 o
  -2   7   3       59.00       81.81     21.05 o
  -1   7   3       73.65       64.82     20.45 o
   0   7   3        2.75       17.98     21.04 o
   1   7   3        8.87        5.68     16.77 o
   2   7   3       48.18       62.97     18.72 o
   3   7   3       31.66       41.32     19.06 o
   4   7   3       24.83       24.08     19.11 o
   5   7   3       17.69       21.52     22.75 o
   6   7   3        2.58        9.05     24.24 o
  -5   8   3        3.36        4.37     22.06 o
  -4   8   3        0.60       -4.25     20.78 o
  -3   8   3       29.17       32.24     21.41 o
  -2   8   3       19.74       14.88     20.32 o
  -1   8   3        3.28        7.41     23.03 o
   0   8   3       17.53       29.96     23.50 o
   1   8   3       41.35       54.54     19.25 o
   2   8   3        4.07       10.22     21.05 o
   3   8   3        5.99       20.57     20.76 o
   4   8   3       36.49       43.46     21.61 o
  -1   9   3        0.44        1.09     29.35 o
   0   9   3       12.20       20.11     24.35 o
   1   9   3       17.99        7.30     31.68 o
 -10   0   4        0.58       14.29     33.29 o
  -9   0   4       99.70      133.63     25.26 o
  -8   0   4       84.19       88.40     19.66 o
  -7   0   4       28.89       58.96     25.87 o
  -6   0   4      197.14      188.34     32.96 o
  -5   0   4       23.64       26.45     20.26 o
  -4   0   4      545.40      540.32     28.29 o
  -3   0   4     2913.97     2829.97     49.68 o
  -2   0   4    22646.70    24343.94    126.57 o
  -1   0   4      122.76       94.73     32.11 o
   0   0   4      317.18      341.92     34.72 o
   1   0   4    31485.96    31304.80    216.10 o
   2   0   4      493.15      654.03     29.12 o
   3   0   4     1721.44     1857.70     44.81 o
   4   0   4      752.64      665.03     42.29 o
   5   0   4     1062.77     1170.83     30.69 o
   6   0   4      739.31      715.98     27.01 o
   7   0   4      789.99      731.14     57.15 o
   8   0   4       82.43       75.59     26.80 o
   9   0   4        4.89       21.07     23.45 o
  10   0   4        2.49       22.04     32.69 o
 -10   1   4       47.24       40.06     18.75 o
  -9   1   4       20.35       21.64     19.05 o
  -8   1   4      134.10      127.91     17.97 o
  -7   1   4      295.56      254.02     17.39 o
  -6   1   4      241.48      286.39     17.13 o
  -5   1   4      224.48      190.73     14.97 o
  -4   1   4     2612.25     2499.21     27.47 o
  -3   1   4      605.83      777.74     22.53 o
  -2   1   4      195.57      232.92     20.80 o
  -1   1   4      762.10      903.25     30.70 o
   0   1   4     3365.57     3655.28     37.55 o
   1   1   4       18.03       23.84     18.10 o
   2   1   4     1523.67     2018.10     36.60 o
   3   1   4     1012.65      684.40     18.97 o
   4   1   4      359.10      413.13     16.69 o
   5   1   4       12.35       16.43     11.81 o
   6   1   4      324.55      305.68     18.36 o
   7   1   4       37.39       40.52     13.92 o
   8   1   4        0.54        9.78     17.12 o
   9   1   4        7.72       30.74     18.60 o
  10   1   4        1.23       13.24     17.87 o
 -10   2   4       10.94       29.46     20.98 o
  -9   2   4      106.69       98.53     17.37 o
  -8   2   4        7.64       29.33     15.76 o
  -7   2   4      217.14      206.56     16.46 o
  -6   2   4      119.25      123.80     16.49 o
  -5   2   4      228.90      209.72     14.94 o
  -4   2   4       50.42       35.97     15.51 o
  -3   2   4     5031.13     4790.75     34.17 o
  -2   2   4      119.23      131.09     14.70 o
  -1   2   4     5578.79     5002.86     45.31 o
   0   2   4     1316.20     1379.82     32.04 o
   1   2   4      825.82      840.70     21.89 o
   2   2   4       37.85       17.59     15.28 o
   3   2   4      292.44      241.04     13.35 o
   4   2   4       89.27       55.26     14.20 o
   5   2   4      471.52      444.05     18.06 o
   6   2   4      136.17      137.17     16.92 o
   7   2   4       50.61       43.07     16.04 o
   8   2   4       25.89       14.82     16.47 o
   9   2   4        1.66       18.24     17.74 o
  10   2   4        4.85       -1.95     21.81 o
 -10   3   4       12.58       30.81     20.40 o
  -9   3   4       45.41       51.88     18.41 o
  -8   3   4       34.59       39.50     14.95 o
  -7   3   4        6.43       21.45     15.48 o
  -6   3   4      643.70      635.29     17.69 o
  -5   3   4     1178.29     1189.36     21.13 o
  -4   3   4       76.47       82.63     18.28 o
  -3   3   4       18.29       32.26     13.71 o
  -2   3   4     1840.12     1744.80     26.82 o
  -1   3   4      125.71      153.21     16.60 o
   0   3   4       43.04       36.30     18.18 o
   1   3   4      587.71      462.42     17.17 o
   2   3   4       57.66       64.48     15.86 o
   3   3   4       13.04       37.04     14.73 o
   4   3   4      302.84      305.77     14.94 o
   5   3   4      124.22      131.25     16.10 o
   6   3   4       65.81       81.90     14.50 o
   7   3   4       47.63       29.13     16.48 o
   8   3   4        1.13       27.58     19.08 o
   9   3   4       49.41       47.44     19.29 o
  -9   4   4        2.93       21.70     21.05 o
  -8   4   4        8.97       32.69     21.39 o
  -7   4   4        0.06       -3.82     17.65 o
  -6   4   4      399.89      362.23     17.63 o
  -5   4   4       57.13       55.15     18.40 o
  -4   4   4       68.93       52.82     16.42 o
  -3   4   4       66.66       72.84     15.49 o
  -2   4   4      610.46      545.78     20.96 o
  -1   4   4      155.21      164.41     19.41 o
   0   4   4       24.32       28.84     18.50 o
   1   4   4      645.55      677.90     18.81 o
   2   4   4     1742.85     1676.67     22.03 o
   3   4   4      152.87      174.81     15.92 o
   4   4   4      553.27      471.70     19.78 o
   5   4   4      100.29       99.28     16.66 o
   6   4   4      123.97      144.41     16.47 o
   7   4   4        4.83      -12.82     18.10 o
   8   4   4       21.34       38.30     17.95 o
   9   4   4        1.98        9.11     19.52 o
  -9   5   4        0.45       17.70     24.66 o
  -8   5   4       17.03       35.29     20.11 o
  -7   5   4       90.23       91.58     19.87 o
  -6   5   4       48.30       29.29     19.95 o
  -5   5   4        6.02       38.43     19.71 o
  -4   5   4        0.03       15.80     16.13 o
  -3   5   4       27.12       14.97     14.55 o
  -2   5   4        5.39       11.40     17.84 o
  -1   5   4      309.11      272.96     19.31 o
   0   5   4       56.94       51.90     17.78 o
   1   5   4        2.60       40.24     15.94 o
   2   5   4       56.39       84.40     16.28 o
   3   5   4       33.90       49.65     14.63 o
   4   5   4       17.53       52.67     18.54 o
   5   5   4      334.98      328.45     20.39 o
   6   5   4        5.69       16.50     18.17 o
   7   5   4        2.42        8.07     17.88 o
   8   5   4        9.18       23.00     20.50 o
  -8   6   4       29.23       49.01     24.40 o
  -7   6   4        3.35        6.25     22.92 o
  -6   6   4        0.80       15.18     21.21 o
  -5   6   4        1.26        7.31     18.28 o
  -4   6   4        3.09       10.45     17.13 o
  -3   6   4       12.93        8.00     17.22 o
  -2   6   4      163.40      159.82     18.60 o
  -1   6   4       10.92       34.81     19.38 o
   0   6   4      251.88      208.74     20.27 o
   1   6   4      398.48      442.05     17.43 o
   2   6   4       25.68       51.64     17.52 o
   3   6   4      118.03      101.10     15.92 o
   4   6   4      317.22      329.29     18.79 o
   5   6   4        6.70       13.16     20.67 o
   6   6   4       32.67       37.92     21.93 o
   7   6   4       19.40       22.29     23.41 o
  -6   7   4       27.84       23.29     21.29 o
  -5   7   4       29.45       51.03     20.13 o
  -4   7   4        1.21       -2.21     19.66 o
  -3   7   4        3.17       11.13     19.55 o
  -2   7   4       19.28       42.95     20.89 o
  -1   7   4       21.35       15.70     20.13 o
   0   7   4       32.17       19.02     20.27 o
   1   7   4        0.32        1.01     16.52 o
   2   7   4        3.41       14.64     18.48 o
   3   7   4        0.23        3.76     19.04 o
   4   7   4        0.13       19.91     19.17 o
   5   7   4        0.05        8.07     22.60 o
   6   7   4        0.03        2.86     24.17 o
  -5   8   4       14.57       16.52     22.23 o
  -4   8   4        1.86       11.11     21.29 o
  -3   8   4        0.20        6.80     20.37 o
  -2   8   4        0.27        0.85     20.47 o
  -1   8   4       19.32       37.64     26.99 o
   0   8   4       37.48       42.82     23.49 o
   1   8   4       22.92       27.85     21.40 o
   2   8   4       32.64       50.50     21.07 o
   3   8   4        7.52       14.47     19.68 o
   4   8   4       39.11       45.36     21.62 o
  -1   9   4        1.88       10.16     33.09 o
   0   9   4        7.73       27.58     23.80 o
 -10   1   5        0.34       14.96     22.90 o
  -9   1   5       25.84       31.73     20.00 o
  -8   1   5        0.05        3.37     16.04 o
  -7   1   5       75.35       71.66     15.51 o
  -6   1   5      190.37      193.29     17.27 o
  -5   1   5      124.04      117.82     14.47 o
  -4   1   5      738.75      726.52     20.86 o
  -3   1   5      188.57      229.87     16.90 o
  -2   1   5      678.04      523.27     25.32 o
  -1   1   5    14840.89    14239.96     80.82 o
   0   1   5        0.70       18.45     14.23 o
   1   1   5       12.49       60.28     16.35 o
   2   1   5      573.07      423.63     19.88 o
   3   1   5      909.83      795.62     24.17 o
   4   1   5        0.97        3.27     14.61 o
   5   1   5      341.64      360.60     15.44 o
   6   1   5       85.55      128.01     15.70 o
   7   1   5      107.52      125.71     17.07 o
   8   1   5      100.24       83.14     19.63 o
   9   1   5        0.68        6.40     18.52 o
  10   1   5        2.97        5.03     17.81 o
 -10   2   5        0.83        9.85     20.78 o
  -9   2   5      138.34      112.39     20.32 o
  -8   2   5      162.06      187.03     16.28 o
  -7   2   5       32.79       35.23     15.92 o
  -6   2   5      113.27      124.72     16.89 o
  -5   2   5      678.09      683.60     25.11 o
  -4   2   5       55.52       95.03     16.39 o
  -3   2   5        8.97       51.82     17.60 o
  -2   2   5        1.20       17.40     17.65 o
  -1   2   5      265.48      228.58     23.16 o
   0   2   5     3917.92     3512.52     35.29 o
   1   2   5      133.75      204.73     14.80 o
   2   2   5     1417.28     1315.51     22.88 o
   3   2   5       97.37      140.83     14.51 o
   4   2   5      491.03      573.89     15.92 o
   5   2   5       30.75       19.64     14.50 o
   6   2   5        0.55       15.08     14.81 o
   7   2   5        0.63       18.57     17.69 o
   8   2   5       60.76       59.53     17.16 o
   9   2   5       11.79       27.79     18.49 o
 -10   3   5        2.39        6.54     19.97 o
  -9   3   5       11.50        3.19     17.61 o
  -8   3   5       67.27       82.29     19.27 o
  -7   3   5        0.09        2.79     15.79 o
  -6   3   5       46.48       34.59     15.16 o
  -5   3   5       49.83       69.74     16.36 o
  -4   3   5      164.03      180.21     18.12 o
  -3   3   5      262.14      268.02     16.41 o
  -2   3   5       45.36       70.79     16.11 o
  -1   3   5       67.53       27.27     18.78 o
   0   3   5       64.70       91.50     19.03 o
   1   3   5      365.83      273.30     16.05 o
   2   3   5      288.47      258.03     16.36 o
   3   3   5      620.53      714.44     20.45 o
   4   3   5       53.57       85.12     14.23 o
   5   3   5      168.42      178.17     14.15 o
   6   3   5       21.41       14.15     16.53 o
   7   3   5       59.34       56.61     16.46 o
   8   3   5        0.05       14.72     17.50 o
   9   3   5        0.01       11.48     17.75 o
  -9   4   5        9.44       16.63     22.54 o
  -8   4   5        0.44       -4.33     19.49 o
  -7   4   5       76.18       86.01     18.12 o
  -6   4   5      113.64      101.01     15.70 o
  -5   4   5       53.48       63.35     17.15 o
  -4   4   5      131.87      140.62     15.87 o
  -3   4   5      340.35      305.18     17.89 o
  -2   4   5      621.66      610.98     20.76 o
  -1   4   5      176.80      193.05     18.00 o
   0   4   5      283.72      222.59     19.29 o
   1   4   5       99.07       78.09     15.70 o
   2   4   5      817.16      885.77     19.04 o
   3   4   5        0.02       -0.76     13.02 o
   4   4   5      360.93      379.68     19.85 o
   5   4   5       14.49       41.11     15.03 o
   6   4   5        5.88       21.37     16.02 o
   7   4   5        8.36        8.55     18.31 o
   8   4   5        1.11       17.08     16.46 o
   9   4   5        0.06        3.80     18.42 o
  -9   5   5       44.18       35.33     22.53 o
  -8   5   5        6.76       24.17     22.76 o
  -7   5   5       27.67       33.98     21.66 o
  -6   5   5      192.68      217.03     19.09 o
  -5   5   5       11.92       22.98     18.81 o
  -4   5   5        2.64       21.08     16.74 o
  -3   5   5      380.31      385.37     15.54 o
  -2   5   5      990.50      927.35     21.79 o
  -1   5   5       61.72       85.36     16.05 o
   0   5   5       14.82       15.84     17.62 o
   1   5   5     1043.27     1039.85     20.09 o
   2   5   5     1048.25     1025.16     20.10 o
   3   5   5        1.50       -0.74     16.32 o
   4   5   5      343.85      372.86     17.97 o
   5   5   5      532.13      531.17     17.51 o
   6   5   5        1.46       45.24     17.84 o
   7   5   5       46.12       50.80     20.39 o
   8   5   5       80.48       66.24     21.95 o
  -8   6   5        0.90       18.43     19.88 o
  -7   6   5        6.78        4.80     20.59 o
  -6   6   5        0.00       13.57     18.96 o
  -5   6   5       58.08       52.40     16.52 o
  -4   6   5       73.72       94.30     18.43 o
  -3   6   5       56.11       58.75     16.41 o
  -2   6   5      153.26      188.61     18.70 o
  -1   6   5       56.94       78.86     20.88 o
   0   6   5      692.35      656.93     22.35 o
   1   6   5      117.28       97.58     17.76 o
   2   6   5      237.90      244.81     17.51 o
   3   6   5        1.17       16.02     15.25 o
   4   6   5       29.19       39.95     15.25 o
   5   6   5       19.06       30.91     20.61 o
   6   6   5       20.20       22.32     19.62 o
   7   6   5       14.52       28.24     23.39 o
  -6   7   5       15.35       16.06     20.74 o
  -5   7   5        1.85       -3.78     17.33 o
  -4   7   5       36.41       51.20     19.72 o
  -3   7   5       16.74       26.53     20.07 o
  -2   7   5        8.28       23.20     21.10 o
  -1   7   5       20.95       53.46     20.79 o
   0   7   5        1.33        3.92     21.97 o
   1   7   5       52.03       54.12     18.23 o
   2   7   5       29.01       46.46     19.63 o
   3   7   5        0.38        3.61     18.97 o
   4   7   5        0.72        2.84     20.30 o
   5   7   5       33.99       46.72     23.17 o
   6   7   5        3.39       14.15     21.25 o
  -5   8   5       11.20       16.41     20.28 o
  -4   8   5        6.19       11.08     20.58 o
  -3   8   5       16.92       27.40     22.43 o
  -2   8   5        2.51       21.49     25.31 o
  -1   8   5       17.06       19.50     27.03 o
   0   8   5       18.92       30.64     20.88 o
   1   8   5        0.51       15.00     18.50 o
   2   8   5        2.74        7.17     19.09 o
   3   8   5       28.25       31.46     20.74 o
   4   8   5        7.96       16.89     20.60 o
   0   9   5        1.96        6.17     48.71 o
 -10   0   6       14.64       24.54     26.58 o
  -9   0   6      232.56      261.25     33.28 o
  -8   0   6      164.53      178.08     24.50 o
  -7   0   6      132.05      130.61     22.94 o
  -6   0   6     1237.02     1112.70     66.89 o
  -5   0   6     3867.59     3545.81     56.01 o
  -4   0   6      534.21      681.46     42.38 o
  -3   0   6      118.18       93.00     22.55 o
  -2   0   6    60908.17   112029.49  50231.86 o
  -1   0   6     1608.18     1794.94     40.66 o
   0   0   6      249.09      127.41     32.70 o
   1   0   6     1434.31     1865.38     42.82 o
   2   0   6       78.90       30.15     24.49 o
   3   0   6     1449.62     1357.70     35.07 o
   4   0   6     2739.06     2774.44     47.08 o
   5   0   6      184.52      140.76     20.75 o
   6   0   6        5.66       20.22     19.88 o
   7   0   6      527.34      580.18     29.14 o
   8   0   6       28.00       51.55     23.29 o
   9   0   6        2.16       16.53     25.65 o
  10   0   6        0.03      -29.09     33.74 o
 -10   1   6       17.11       23.72     22.71 o
  -9   1   6        2.78       -9.54     18.76 o
  -8   1   6       19.68       42.57     16.29 o
  -7   1   6      122.11      125.22     18.62 o
  -6   1   6      297.17      299.47     17.97 o
  -5   1   6      199.97      161.07     17.89 o
  -4   1   6      229.40      289.11     19.03 o
  -3   1   6     2163.00     2023.73     25.99 o
  -2   1   6      152.38      120.02     18.79 o
  -1   1   6    12934.28    13107.23     75.17 o
   0   1   6      542.39      478.54     20.32 o
   1   1   6     1550.46     2351.76     28.28 o
   2   1   6     4871.26     4841.29     72.51 o
   3   1   6     1253.10      971.93     19.92 o
   4   1   6      214.99      201.35     14.00 o
   5   1   6      829.84      783.85     20.03 o
   6   1   6      635.57      642.38     35.78 o
   7   1   6        2.74        5.11     16.36 o
   8   1   6       21.78       28.99     19.79 o
   9   1   6        8.62       33.65     21.72 o
  10   1   6        0.04        3.53     24.04 o
 -10   2   6        0.82        4.68     19.10 o
  -9   2   6        6.04       14.67     14.97 o
  -8   2   6        1.00        4.15     15.27 o
  -7   2   6      339.53      311.80     15.53 o
  -6   2   6       19.81       22.03     13.57 o
  -5   2   6       86.80       92.16     14.90 o
  -4   2   6      410.37      536.28     19.51 o
  -3   2   6      102.54      125.69     18.55 o
  -2   2   6      149.55      155.99     17.54 o
  -1   2   6      135.51      190.03     21.29 o
   0   2   6        7.14       29.87     15.09 o
   1   2   6     3497.63     3507.58     26.18 o
   2   2   6     2277.45     2213.09     24.74 o
   3   2   6      391.85      358.45     14.96 o
   4   2   6       39.82       53.72     15.05 o
   5   2   6      481.09      506.35     17.38 o
   6   2   6       47.95       44.93     12.79 o
   7   2   6        0.06       10.68     14.60 o
   8   2   6        0.55       12.24     14.46 o
   9   2   6        1.80       14.69     17.88 o
 -10   3   6        5.64       15.19     18.02 o
  -9   3   6        3.58       19.13     20.50 o
  -8   3   6       64.89       65.84     18.46 o
  -7   3   6        2.43       14.76     19.07 o
  -6   3   6      287.48      274.87     17.51 o
  -5   3   6      168.97      185.11     18.57 o
  -4   3   6      211.51      209.01     18.47 o
  -3   3   6      332.15      297.66     14.78 o
  -2   3   6      188.65      203.16     19.99 o
  -1   3   6      444.97      546.27     21.46 o
   0   3   6     2185.94     2167.48     25.60 o
   1   3   6     3191.28     3354.88     28.23 o
   2   3   6        5.27       17.28     12.65 o
   3   3   6      512.77      478.32     16.81 o
   4   3   6      976.03      966.53     23.36 o
   5   3   6      291.36      322.50     15.87 o
   6   3   6       37.21       43.45     13.52 o
   7   3   6       43.55       50.89     16.38 o
   8   3   6       52.32       48.12     16.84 o
   9   3   6        9.69        4.83     20.76 o
  -9   4   6        8.89        8.10     22.52 o
  -8   4   6      168.93      135.67     19.83 o
  -7   4   6       18.23       18.86     20.20 o
  -6   4   6       31.81       61.11     17.49 o
  -5   4   6        3.44       18.82     15.47 o
  -4   4   6      591.32      592.11     19.94 o
  -3   4   6      169.41      205.71     17.55 o
  -2   4   6      153.28      137.38     16.45 o
  -1   4   6       23.69       57.93     20.85 o
   0   4   6       36.74       30.89     19.29 o
   1   4   6      268.53      269.06     15.31 o
   2   4   6      171.42      218.93     13.92 o
   3   4   6      134.81      149.07     16.72 o
   4   4   6       28.73       40.31     16.10 o
   5   4   6        0.51       23.04     14.43 o
   6   4   6        5.87       -5.91     17.46 o
   7   4   6        0.61        1.80     15.83 o
   8   4   6        0.60       13.99     18.72 o
   9   4   6        0.33       18.12     18.48 o
  -9   5   6        6.98       14.93     24.61 o
  -8   5   6        1.30       -6.24     22.84 o
  -7   5   6       49.08       45.93     21.21 o
  -6   5   6       10.14       14.90     20.18 o
  -5   5   6       75.39       71.63     19.22 o
  -4   5   6        9.27       30.43     16.55 o
  -3   5   6        0.08       17.62     14.51 o
  -2   5   6       39.87       69.79     17.24 o
  -1   5   6        0.07        4.28     16.19 o
   0   5   6        1.77       -2.56     18.54 o
   1   5   6      413.68      363.26     16.12 o
   2   5   6      584.89      509.85     17.65 o
   3   5   6       55.80       82.82     18.82 o
   4   5   6        1.83       12.93     18.16 o
   5   5   6       23.70       38.48     20.19 o
   6   5   6        0.70       -7.30     19.88 o
   7   5   6       25.44       36.24     19.92 o
   8   5   6        0.28       17.29     21.45 o
  -8   6   6       66.82       36.76     22.39 o
  -7   6   6       10.00       20.94     23.17 o
  -6   6   6       12.91       22.21     21.29 o
  -5   6   6      266.10      232.57     19.35 o
  -4   6   6       77.18       83.43     16.98 o
  -3   6   6        4.98       18.87     14.89 o
  -2   6   6      143.68      148.32     21.15 o
  -1   6   6       56.19       54.22     19.52 o
   0   6   6        4.51        4.41     20.37 o
   1   6   6      253.70      200.47     18.03 o
   2   6   6        5.42       -9.26     16.20 o
   3   6   6        5.36       15.09     19.98 o
   4   6   6       10.81       13.35     20.20 o
   5   6   6        0.05        4.46     20.56 o
   6   6   6        4.46       18.85     22.05 o
   7   6   6        1.01        2.85     24.05 o
  -6   7   6        0.23      -13.18     19.49 o
  -5   7   6        6.67       20.00     17.80 o
  -4   7   6        0.96       16.16     17.87 o
  -3   7   6       11.97       10.84     19.25 o
  -2   7   6       14.12       26.16     19.17 o
  -1   7   6      148.60      118.91     21.38 o
   0   7   6       29.90       42.39     18.61 o
   1   7   6        3.55       11.90     15.31 o
   2   7   6       27.38       34.25     19.17 o
   3   7   6       38.93       47.77     19.76 o
   4   7   6      128.98      133.55     20.37 o
   5   7   6       25.50       21.09     20.19 o
   6   7   6        3.11       12.95     24.56 o
  -5   8   6        5.61       10.82     23.25 o
  -4   8   6        0.32        0.74     22.61 o
  -3   8   6        4.87        7.26     21.81 o
  -2   8   6        0.31        2.98     25.31 o
  -1   8   6        2.45       12.29     18.93 o
   0   8   6       34.72       44.96     19.68 o
   1   8   6       13.44       32.56     21.69 o
   2   8   6       22.70       29.99     19.82 o
   3   8   6       12.83       16.82     19.37 o
   4   8   6       62.04       41.94     20.67 o
 -10   1   7        0.87       -2.80     18.79 o
  -9   1   7       36.91       32.55     18.66 o
  -8   1   7      197.89      212.45     18.71 o
  -7   1   7      420.12      441.31     19.93 o
  -6   1   7      370.21      381.06     16.83 o
  -5   1   7      124.06      156.13     15.00 o
  -4   1   7      392.57      365.68     19.18 o
  -3   1   7      373.84      264.42     19.88 o
  -2   1   7      409.99      434.23     20.74 o
  -1   1   7     5338.95     5861.32     44.50 o
   0   1   7       57.59      134.08     18.73 o
   1   1   7     1742.35     1764.76     26.10 o
   2   1   7        1.51       14.62     16.47 o
   3   1   7      748.69      599.87     18.11 o
   4   1   7      163.06      146.38     19.22 o
   5   1   7      162.54      183.03     16.31 o
   6   1   7      686.58      629.60     15.92 o
   7   1   7       29.32       28.73     17.03 o
   8   1   7       42.83       42.28     17.88 o
   9   1   7        9.62       10.07     19.29 o
 -10   2   7        3.83       12.78     18.02 o
  -9   2   7        5.67       10.30     16.93 o
  -8   2   7       12.49       36.29     15.79 o
  -7   2   7       11.78       28.42     17.51 o
  -6   2   7        0.07        4.04     13.34 o
  -5   2   7      299.66      256.04     14.48 o
  -4   2   7       32.36       59.54     15.34 o
  -3   2   7      387.75      326.28     16.55 o
  -2   2   7      126.98       84.78     18.97 o
  -1   2   7      363.22      559.77     28.12 o
   0   2   7       49.15       25.01     14.33 o
   1   2   7     5376.75     5387.17     38.34 o
   2   2   7     4151.89     4882.85     40.88 o
   3   2   7      347.17      289.39     12.97 o
   4   2   7      771.54      753.06     15.70 o
   5   2   7     1279.63     1248.13     25.79 o
   6   2   7      178.08      127.33     16.78 o
   7   2   7        5.10       11.86     17.08 o
   8   2   7       82.89       82.09     16.83 o
   9   2   7        9.08       28.09     18.55 o
 -10   3   7        3.34       16.13     19.19 o
  -9   3   7        9.86       15.10     21.73 o
  -8   3   7        0.55        6.02     16.49 o
  -7   3   7      102.18      127.08     17.10 o
  -6   3   7        2.30       11.53     16.73 o
  -5   3   7       35.37       59.21     18.07 o
  -4   3   7      138.19      164.13     16.08 o
  -3   3   7      934.51      808.08     21.37 o
  -2   3   7     4650.17     4108.20     52.49 o
  -1   3   7     1609.46     1557.66     30.68 o
   0   3   7       55.01       29.45     17.18 o
   1   3   7     2568.02     2598.40     26.20 o
   2   3   7     1051.71     1213.98     16.96 o
   3   3   7       71.38       89.17     15.55 o
   4   3   7      151.11      116.02     12.79 o
   5   3   7        0.07       10.28     13.35 o
   6   3   7       10.38       25.24     16.70 o
   7   3   7       28.75       43.96     18.19 o
   8   3   7       14.11       20.76     16.70 o
   9   3   7       26.68       26.89     21.35 o
  -9   4   7        0.20       28.14     23.69 o
  -8   4   7       96.77       94.81     25.63 o
  -7   4   7        0.11      -23.13     23.27 o
  -6   4   7       27.62       41.50     17.54 o
  -5   4   7      245.56      232.29     16.22 o
  -4   4   7       67.41       78.72     17.36 o
  -3   4   7      363.27      397.76     18.95 o
  -2   4   7        6.41       25.44     19.47 o
  -1   4   7     3406.65     3315.22     34.72 o
   0   4   7      300.29      358.39     15.28 o
   1   4   7       64.95       79.99     13.69 o
   2   4   7     1170.64     1159.84     20.57 o
   3   4   7      970.17     1171.49     27.19 o
   4   4   7       12.96       20.14     16.64 o
   5   4   7      203.92      163.08     15.98 o
   6   4   7      244.01      251.12     18.58 o
   7   4   7        2.59       33.57     19.21 o
   8   4   7        1.70        4.12     18.90 o
  -9   5   7       43.76       52.59     22.39 o
  -8   5   7       53.07       61.08     20.34 o
  -7   5   7        8.43        7.23     17.62 o
  -6   5   7       91.10       67.55     20.43 o
  -5   5   7      611.86      625.89     23.30 o
  -4   5   7      186.74      180.82     15.80 o
  -3   5   7        0.12       -2.89     15.87 o
  -2   5   7        2.34       20.45     20.23 o
  -1   5   7      548.63      577.24     22.90 o
   0   5   7       91.45       91.70     15.18 o
   1   5   7        3.38        2.24     13.71 o
   2   5   7      128.01      148.36     15.38 o
   3   5   7      480.45      462.09     22.17 o
   4   5   7      201.19      251.14     20.02 o
   5   5   7       46.56       65.50     17.60 o
   6   5   7        1.16       10.71     16.81 o
   7   5   7       43.69       46.31     18.19 o
   8   5   7        9.07        5.30     21.03 o
  -8   6   7        2.79       16.50     20.01 o
  -7   6   7        1.75        3.60     22.64 o
  -6   6   7        1.99        8.89     21.67 o
  -5   6   7       61.74       69.74     18.69 o
  -4   6   7      703.99      675.89     29.19 o
  -3   6   7        0.00       16.52     18.31 o
  -2   6   7      120.62      119.19     18.79 o
  -1   6   7      108.33      112.87     18.34 o
   0   6   7      496.90      465.77     19.52 o
   1   6   7      132.34      146.29     18.21 o
   2   6   7        0.55        2.49     15.94 o
   3   6   7       66.58       76.75     19.59 o
   4   6   7        0.62        7.06     20.07 o
   5   6   7        0.28       11.26     21.06 o
   6   6   7        6.45       26.98     20.05 o
   7   6   7        1.23       16.25     21.05 o
  -6   7   7        0.03       -3.27     21.43 o
  -5   7   7        4.55       -2.84     19.20 o
  -4   7   7      119.78       88.08     18.20 o
  -3   7   7      141.20      135.99     18.81 o
  -2   7   7       68.83       71.33     20.21 o
  -1   7   7        8.20       19.48     22.91 o
   0   7   7       91.68       82.27     18.17 o
   1   7   7       89.33       80.42     19.70 o
   2   7   7       64.29       81.54     17.04 o
   3   7   7        0.17       -2.35     19.51 o
   4   7   7        0.30        2.87     18.94 o
   5   7   7       74.08       71.53     23.65 o
   6   7   7        3.31       11.41     23.91 o
  -5   8   7        0.00        0.84     26.66 o
  -4   8   7        1.10        4.85     23.15 o
  -3   8   7        6.23       17.04     22.57 o
  -2   8   7       38.62       51.35     25.18 o
  -1   8   7        0.33        7.06     24.63 o
   0   8   7       55.81       33.81     21.66 o
   1   8   7       51.14       46.66     18.67 o
   2   8   7        3.94       25.76     21.84 o
   3   8   7        0.20        1.66     21.36 o
   4   8   7       62.90       38.92     21.24 o
 -10   0   8        8.27        2.66     37.75 o
  -9   0   8        0.25      -12.39     30.58 o
  -8   0   8      209.59      185.95     23.92 o
  -7   0   8       81.22      103.97     22.25 o
  -6   0   8        1.66        3.31     21.26 o
  -5   0   8      178.16      162.43     18.25 o
  -4   0   8      260.23      355.79     24.30 o
  -3   0   8      222.66      254.09     28.18 o
  -2   0   8    25923.47    26828.51    109.70 o
  -1   0   8     1726.48     1707.84     37.38 o
   0   0   8       89.42      179.02     28.13 o
   1   0   8     3539.19     3419.07     67.70 o
   2   0   8      157.47      142.37     25.14 o
   3   0   8      325.31      306.69     35.88 o
   4   0   8     1335.98     1107.11     33.61 o
   5   0   8     1603.88     1686.62     29.05 o
   6   0   8      281.76      240.23     25.93 o
   7   0   8      377.84      350.31     23.94 o
   8   0   8       65.74      161.69     29.60 o
   9   0   8       41.06       28.49     25.41 o
 -10   1   8        4.11       12.19     23.65 o
  -9   1   8        0.33       -6.98     21.01 o
  -8   1   8      131.94      166.33     20.41 o
  -7   1   8      526.11      525.56     25.08 o
  -6   1   8        7.53        6.77     13.81 o
  -5   1   8      165.94      161.21     18.58 o
  -4   1   8     1559.74     1491.77     22.11 o
  -3   1   8      276.41      306.85     19.96 o
  -2   1   8       77.46       92.63     19.42 o
  -1   1   8     2243.33     2602.42     30.24 o
   0   1   8     5653.18     5375.42     38.83 o
   1   1   8        7.02       20.24     14.30 o
   2   1   8     1518.16     1946.74     26.20 o
   3   1   8     2473.51     2475.51     25.89 o
   4   1   8      163.56      149.84     15.50 o
   5   1   8        3.31       26.02     15.94 o
   6   1   8      608.75      518.70     20.29 o
   7   1   8      106.06      121.19     16.60 o
   8   1   8        0.22       10.78     23.52 o
   9   1   8        1.11        4.68     22.31 o
 -10   2   8       10.76       12.25     19.77 o
  -9   2   8        4.90        0.74     17.71 o
  -8   2   8       16.78       20.20     15.16 o
  -7   2   8       22.98       27.75     17.59 o
  -6   2   8        7.71       25.23     16.59 o
  -5   2   8      204.25      183.82     16.56 o
  -4   2   8        7.24        3.27     14.93 o
  -3   2   8      439.10      466.22     17.92 o
  -2   2   8        0.08        0.51     16.75 o
  -1   2   8     2430.44     2582.76     36.36 o
   0   2   8      166.35      183.32     18.82 o
   1   2   8        3.03       22.11     13.51 o
   2   2   8     4081.10     4516.91     38.51 o
   3   2   8       51.43       98.30     12.30 o
   4   2   8        4.31       19.60     13.83 o
   5   2   8      284.82      228.58     14.99 o
   6   2   8      561.93      505.01     16.52 o
   7   2   8        1.13        5.12     15.65 o
   8   2   8        1.05       13.22     18.72 o
   9   2   8        0.10       17.80     18.88 o
 -10   3   8        0.19        2.81     20.93 o
  -9   3   8       34.60       49.49     21.66 o
  -8   3   8      164.71      162.39     21.01 o
  -7   3   8      211.19      197.84     20.26 o
  -6   3   8        0.63       17.82     18.28 o
  -5   3   8      201.15      200.45     17.62 o
  -4   3   8      151.34      148.61     16.94 o
  -3   3   8        2.75        9.04     16.06 o
  -2   3   8        8.68       10.55     16.59 o
  -1   3   8       37.99       36.16     20.78 o
   0   3   8      108.69      108.25     15.11 o
   1   3   8      276.49      274.50     14.65 o
   2   3   8      405.39      423.04     14.34 o
   3   3   8       52.95       42.87     14.01 o
   4   3   8        0.33       13.70     15.92 o
   5   3   8       98.59      106.08     16.19 o
   6   3   8      142.56      134.75     15.59 o
   7   3   8       11.39       20.71     18.58 o
   8   3   8        2.10       24.37     15.69 o
   9   3   8        1.05        3.12     21.57 o
  -9   4   8       14.28       25.78     26.65 o
  -8   4   8        0.27       13.72     21.16 o
  -7   4   8        2.18       -7.43     17.59 o
  -6   4   8       35.87       58.06     22.30 o
  -5   4   8       10.32        7.52     18.42 o
  -4   4   8      123.25      131.18     15.62 o
  -3   4   8        8.21        6.48     19.46 o
  -2   4   8        1.61       29.69     17.34 o
  -1   4   8     1855.65     1652.37     30.17 o
   0   4   8        0.01        5.28     16.97 o
   1   4   8       14.57        9.68     14.62 o
   2   4   8      645.04      612.47     17.44 o
   3   4   8      639.97      763.64     26.34 o
   4   4   8       10.16       14.67     13.87 o
   5   4   8      156.68      143.53     16.49 o
   6   4   8        0.15       11.35     14.13 o
   7   4   8        3.98       13.77     14.43 o
   8   4   8       18.59       33.32     20.88 o
  -9   5   8        1.65       14.80     21.65 o
  -8   5   8        0.99       39.79     23.03 o
  -7   5   8        5.94       30.27     21.52 o
  -6   5   8       26.85       41.91     18.54 o
  -5   5   8        4.52       23.74     18.22 o
  -4   5   8        1.91        5.16     18.08 o
  -3   5   8       55.36       45.39     20.74 o
  -2   5   8      249.42      230.57     21.33 o
  -1   5   8      498.23      424.41     24.34 o
   0   5   8       23.46       49.04     16.50 o
   1   5   8      248.53      209.42     16.24 o
   2   5   8       93.73       64.86     17.34 o
   3   5   8      871.92      845.04     22.27 o
   4   5   8       43.84       59.09     19.26 o
   5   5   8        4.43       11.51     20.14 o
   6   5   8       87.24       96.76     21.20 o
   7   5   8        0.01       17.56     22.80 o
   8   5   8        5.11       25.55     21.63 o
  -8   6   8        2.53       20.40     24.53 o
  -7   6   8       15.98        9.56     23.18 o
  -6   6   8        3.49       -0.19     21.46 o
  -5   6   8      108.73      108.88     18.39 o
  -4   6   8       71.81       54.59     17.28 o
  -3   6   8       77.03       66.86     18.68 o
  -2   6   8        3.35       23.85     20.83 o
  -1   6   8       44.15       55.63     19.07 o
   0   6   8      129.35      159.86     18.84 o
   1   6   8      187.37      186.83     18.50 o
   2   6   8      112.38      130.32     14.82 o
   3   6   8      177.83      167.01     20.22 o
   4   6   8       89.69       60.20     18.44 o
   5   6   8       11.33       35.37     21.24 o
   6   6   8       48.12       47.51     23.34 o
   7   6   8       50.74       43.28     22.41 o
  -6   7   8       11.27        9.06     19.72 o
  -5   7   8       23.56       26.79     19.35 o
  -4   7   8       54.19       66.49     17.30 o
  -3   7   8       12.52       16.12     19.63 o
  -2   7   8       25.26       41.11     22.71 o
  -1   7   8        1.85        8.11     19.89 o
   0   7   8        3.95        3.33     18.76 o
   1   7   8       84.03       97.50     20.17 o
   2   7   8       42.34       35.83     18.15 o
   3   7   8        0.01       15.99     20.65 o
   4   7   8        1.05        4.68     23.41 o
   5   7   8       56.62       52.90     21.97 o
  -4   8   8        0.07        2.73     19.16 o
  -3   8   8        6.06        1.28     22.86 o
  -2   8   8        0.40       34.09     26.06 o
  -1   8   8        0.76       -1.26     22.59 o
   0   8   8       32.44       25.53     21.48 o
   1   8   8        6.97       16.70     21.96 o
   2   8   8        8.40       15.19     16.92 o
   3   8   8       19.64       19.15     18.75 o
 -10   1   9       11.15        3.19     19.17 o
  -9   1   9        3.74        7.07     19.36 o
  -8   1   9       95.93      115.92     18.31 o
  -7   1   9      122.23      141.62     15.91 o
  -6   1   9        0.27        3.52     14.99 o
  -5   1   9      139.66      204.88     18.67 o
  -4   1   9      289.65      195.06     18.89 o
  -3   1   9      115.58       86.78     15.00 o
  -2   1   9      100.08       86.40     17.24 o
  -1   1   9      350.68      583.32     18.27 o
   0   1   9     5357.68     5324.31     36.91 o
   1   1   9       53.97       75.98     13.31 o
   2   1   9      130.88       96.83     19.39 o
   3   1   9      136.30      204.12     17.38 o
   4   1   9      282.75      278.86     14.86 o
   5   1   9      674.41      676.98     18.16 o
   6   1   9     1430.99     1478.83     36.83 o
   7   1   9        4.56        1.33     16.86 o
   8   1   9        1.81        9.79     24.70 o
   9   1   9        9.11        1.46     19.02 o
 -10   2   9       12.80       10.85     19.67 o
  -9   2   9       23.87       40.34     18.01 o
  -8   2   9      147.17      153.43     18.44 o
  -7   2   9      344.39      297.18     17.78 o
  -6   2   9       49.09       80.54     16.27 o
  -5   2   9       62.86       82.50     18.21 o
  -4   2   9       30.34       18.19     15.45 o
  -3   2   9      569.31      762.44     19.92 o
  -2   2   9      235.45      191.48     18.10 o
  -1   2   9       23.40       70.35     15.73 o
   0   2   9     3860.39     3754.20     35.38 o
   1   2   9      490.60      687.61     19.23 o
   2   2   9      379.06      484.76     17.17 o
   3   2   9       68.42       82.88     13.32 o
   4   2   9      304.40      328.74     14.15 o
   5   2   9       62.25       34.50     13.97 o
   6   2   9      109.82      107.24     14.34 o
   7   2   9        7.43       19.35     14.69 o
   8   2   9       17.03       35.31     17.90 o
   9   2   9        5.58       15.05     16.55 o
 -10   3   9        3.56       12.62     18.51 o
  -9   3   9        0.25       13.29     21.60 o
  -8   3   9       15.52       40.20     16.64 o
  -7   3   9       33.37       42.63     17.41 o
  -6   3   9      129.13      189.19     19.13 o
  -5   3   9      387.45      338.76     16.49 o
  -4   3   9      166.25      130.31     16.43 o
  -3   3   9      610.13      616.42     19.48 o
  -2   3   9       30.38        0.71     16.77 o
  -1   3   9       81.89      114.53     17.04 o
   0   3   9       62.90       77.18     18.55 o
   1   3   9       53.88       83.78     16.08 o
   2   3   9       37.02       11.76     14.01 o
   3   3   9       92.59      123.79     14.75 o
   4   3   9        0.52        1.48     14.44 o
   5   3   9       29.21       26.80     15.20 o
   6   3   9       35.93       49.39     14.75 o
   7   3   9        0.19       -6.08     16.64 o
   8   3   9        0.02        6.34     20.14 o
   9   3   9        1.38       17.06     16.79 o
  -9   4   9       24.84       31.64     20.62 o
  -8   4   9       91.58       57.63     19.91 o
  -7   4   9      323.99      320.87     21.57 o
  -6   4   9      116.29      124.41     20.18 o
  -5   4   9        4.22       15.80     18.72 o
  -4   4   9      185.17      192.31     16.71 o
  -3   4   9      397.43      387.42     19.11 o
  -2   4   9       29.26       43.03     17.77 o
  -1   4   9      265.21      269.43     18.93 o
   0   4   9      676.72      540.92     17.67 o
   1   4   9        2.53        9.77     13.63 o
   2   4   9       19.39       54.78     15.61 o
   3   4   9        8.76       27.78     22.81 o
   4   4   9      177.09      193.12     14.46 o
   5   4   9       78.43       98.04     15.98 o
   6   4   9       33.50       43.09     15.72 o
   7   4   9        6.50       -2.05     17.74 o
   8   4   9        3.86       25.24     17.75 o
  -9   5   9        0.17       37.58     28.89 o
  -8   5   9        0.04       17.37     20.64 o
  -7   5   9       12.40       17.66     19.44 o
  -6   5   9       84.00      100.49     20.98 o
  -5   5   9       50.29       48.56     18.83 o
  -4   5   9       35.26       42.07     18.25 o
  -3   5   9       76.68       95.69     21.53 o
  -2   5   9      323.66      331.73     23.81 o
  -1   5   9       37.05       71.27     25.47 o
   0   5   9      117.86      116.88     19.11 o
   1   5   9       61.97       52.67     16.14 o
   2   5   9       25.23       21.83     17.47 o
   3   5   9      483.77      412.57     19.67 o
   4   5   9      181.80      187.99     18.19 o
   5   5   9       85.19      110.84     18.07 o
   6   5   9       29.66       40.52     21.56 o
   7   5   9        5.59        5.69     22.63 o
  -8   6   9        1.67        7.08     22.07 o
  -7   6   9        5.07       20.30     23.68 o
  -6   6   9       22.29       22.59     20.42 o
  -5   6   9        0.01        8.71     18.51 o
  -4   6   9       20.88        7.60     20.16 o
  -3   6   9      318.89      304.98     23.54 o
  -2   6   9       66.15       48.29     22.06 o
  -1   6   9       17.25       14.77     22.26 o
   0   6   9       20.62       35.82     16.91 o
   1   6   9       41.67       66.65     14.84 o
   2   6   9       10.69        2.75     14.47 o
   3   6   9       36.81       35.89     20.33 o
   4   6   9       27.54       34.04     20.36 o
   5   6   9        3.65       41.94     22.66 o
   6   6   9        2.07       28.11     23.09 o
  -6   7   9        2.43       24.43     22.60 o
  -5   7   9       12.51       14.02     17.96 o
  -4   7   9       11.18       19.20     18.56 o
  -3   7   9        5.98       24.24     23.28 o
  -2   7   9       89.09       64.64     24.79 o
  -1   7   9       22.60       47.61     18.70 o
   0   7   9        2.74       26.57     21.66 o
   1   7   9       84.61       87.49     18.59 o
   2   7   9        3.73       10.89     20.18 o
   3   7   9      214.83      230.90     21.99 o
   4   7   9       11.85        9.55     24.76 o
   5   7   9       23.44       10.13     21.83 o
  -4   8   9       12.73       19.29     23.94 o
  -3   8   9       17.71       35.74     23.78 o
  -2   8   9        0.62       30.28     28.00 o
  -1   8   9       34.84       38.97     21.27 o
   0   8   9        5.41        8.68     19.91 o
   1   8   9        2.34       18.29     22.61 o
   2   8   9        0.73       19.75     23.87 o
   3   8   9       30.56       25.96     23.41 o
 -10   0  10        2.32        3.97     33.57 o
  -9   0  10        0.25       14.09     30.76 o
  -8   0  10      280.04      243.44     37.34 o
  -7   0  10     1052.66      996.65     31.57 o
  -6   0  10     1177.71     1041.61     65.11 o
  -5   0  10      978.33     1112.80     35.31 o
  -4   0  10     2677.31     2983.93     93.03 o
  -3   0  10      817.69      726.80     25.65 o
  -2   0  10     2456.38     2501.94     43.62 o
  -1   0  10     4521.25     3995.65     43.52 o
   0   0  10     2283.89     2351.69     41.78 o
   1   0  10      664.95      697.92     28.93 o
   2   0  10     3449.80     2905.18     40.18 o
   3   0  10        0.11       32.07     23.65 o
   4   0  10        0.28       40.91     32.63 o
   5   0  10      388.23      355.96     23.38 o
   6   0  10      431.60      519.77     21.53 o
   7   0  10      220.35      172.98     22.32 o
   8   0  10        9.24       24.68     29.57 o
   9   0  10       20.79       62.34     44.65 o
 -10   1  10       17.21       20.51     19.31 o
  -9   1  10       44.05       50.60     17.81 o
  -8   1  10        7.05       16.28     17.61 o
  -7   1  10       59.05       56.75     17.32 o
  -6   1  10      790.26      730.51     17.48 o
  -5   1  10       34.09       55.21     17.62 o
  -4   1  10      458.42      506.85     18.55 o
  -3   1  10      151.59      170.94     19.79 o
  -2   1  10     2972.98     2956.74     30.81 o
  -1   1  10      191.97      176.82     14.84 o
   0   1  10       46.44       15.69     14.11 o
   1   1  10       92.51      125.60     15.60 o
   2   1  10       59.92       69.72     14.86 o
   3   1  10      184.91      177.28     15.12 o
   4   1  10       42.62       24.92     15.17 o
   5   1  10       65.39       52.96     14.58 o
   6   1  10       33.56       36.13     16.82 o
   7   1  10       16.36       30.29     14.55 o
   8   1  10        1.25       14.31     21.12 o
   9   1  10       12.84       34.71     19.98 o
 -10   2  10        0.23       11.37     18.15 o
  -9   2  10       10.70       28.01     17.93 o
  -8   2  10        0.57       18.49     16.46 o
  -7   2  10      142.47      153.44     20.45 o
  -6   2  10       23.68       19.89     16.16 o
  -5   2  10       54.74       52.54     15.29 o
  -4   2  10      720.11      722.32     20.85 o
  -3   2  10      354.24      351.52     19.82 o
  -2   2  10      796.11      782.70     24.16 o
  -1   2  10      460.19      484.04     18.86 o
   0   2  10     1231.39     1057.29     18.04 o
   1   2  10       22.51       14.62     14.25 o
   2   2  10      443.09      387.60     15.02 o
   3   2  10       38.89       56.84     14.96 o
   4   2  10      294.34      323.05     15.54 o
   5   2  10      109.39      117.55     12.90 o
   6   2  10       53.44       54.08     15.23 o
   7   2  10        2.38        7.99     17.70 o
   8   2  10       41.69       46.07     17.59 o
   9   2  10        0.71       19.61     21.08 o
 -10   3  10       10.64       18.98     19.53 o
  -9   3  10        0.00       20.92     17.58 o
  -8   3  10       69.25       74.09     20.80 o
  -7   3  10      334.30      324.08     19.96 o
  -6   3  10      125.01       85.08     17.34 o
  -5   3  10       17.76       30.09     18.70 o
  -4   3  10      333.26      329.13     18.21 o
  -3   3  10      188.71      148.47     19.90 o
  -2   3  10      191.58      214.13     16.76 o
  -1   3  10      154.09      165.83     19.19 o
   0   3  10      322.82      371.75     19.66 o
   1   3  10     2257.16     2187.30     29.43 o
   2   3  10      184.02      229.09     14.84 o
   3   3  10      182.39      208.01     15.50 o
   4   3  10      864.35      850.69     24.49 o
   5   3  10      489.67      500.83     17.00 o
   6   3  10      391.73      330.86     15.23 o
   7   3  10      286.05      250.69     17.48 o
   8   3  10       49.57       50.26     20.28 o
  -9   4  10        4.63        7.39     20.18 o
  -8   4  10       34.89       56.53     19.24 o
  -7   4  10       64.54       89.55     18.65 o
  -6   4  10      195.54      185.41     23.39 o
  -5   4  10        2.47       -1.42     16.71 o
  -4   4  10      120.67      126.25     16.41 o
  -3   4  10      447.08      431.78     19.87 o
  -2   4  10        1.66       -7.36     23.71 o
  -1   4  10       55.89       69.14     17.28 o
   0   4  10      164.07      179.98     18.14 o
   1   4  10      217.28      274.42     18.30 o
   2   4  10      338.00      320.33     15.91 o
   3   4  10      223.28      221.78     23.91 o
   4   4  10        0.06        2.44     14.73 o
   5   4  10       67.58       55.69     13.86 o
   6   4  10       13.61       21.40     16.33 o
   7   4  10       30.05       29.21     17.65 o
   8   4  10        2.27       22.80     17.70 o
  -8   5  10       26.44       21.08     20.89 o
  -7   5  10        3.37        8.63     20.57 o
  -6   5  10       18.11       18.25     20.88 o
  -5   5  10        0.01       22.04     19.94 o
  -4   5  10       94.62      101.70     19.68 o
  -3   5  10      199.77      180.27     19.64 o
  -2   5  10        0.15       15.36     20.38 o
  -1   5  10      298.41      256.66     19.13 o
   0   5  10        2.80       20.06     15.60 o
   1   5  10      167.86      156.22     15.29 o
   2   5  10        7.92       17.36     15.69 o
   3   5  10       12.90       23.76     23.09 o
   4   5  10        2.15       10.48     20.42 o
   5   5  10       20.53       27.57     20.96 o
   6   5  10       14.67       22.01     18.83 o
   7   5  10        0.03        1.15     21.07 o
  -8   6  10        5.73        5.99     30.74 o
  -7   6  10       19.26       26.28     19.50 o
  -6   6  10       20.63       22.91     21.11 o
  -5   6  10      108.54      102.22     21.43 o
  -4   6  10      224.29      183.65     18.72 o
  -3   6  10       59.21       75.23     23.77 o
  -2   6  10        0.05       17.58     34.83 o
  -1   6  10      105.97      119.13     21.70 o
   0   6  10       98.66      139.23     20.76 o
   1   6  10       18.34       18.71     17.29 o
   2   6  10        9.45       10.64     16.88 o
   3   6  10        3.48       17.46     16.80 o
   4   6  10      191.03      188.17     17.89 o
   5   6  10        6.91        0.13     19.48 o
   6   6  10        1.67        6.96     18.69 o
  -6   7  10        0.18       11.82     23.46 o
  -5   7  10       24.54       30.21     19.16 o
  -4   7  10        1.28        9.97     19.22 o
  -3   7  10        0.04        0.09     25.04 o
  -2   7  10       18.50       38.69     24.18 o
  -1   7  10       41.93       41.46     18.31 o
   0   7  10        4.74        9.28     19.71 o
   1   7  10       33.64       29.62     17.30 o
   2   7  10       79.72       68.90     20.74 o
   3   7  10        0.12       -4.74     24.19 o
   4   7  10        2.99       28.56     22.26 o
   5   7  10       19.73       35.08     23.09 o
  -4   8  10        0.03       29.61     24.54 o
  -3   8  10        2.94        4.27     22.67 o
  -2   8  10       15.29       23.38     43.59 o
  -1   8  10        7.19       29.10     25.82 o
   0   8  10        5.95       19.62     26.08 o
   1   8  10       25.73       27.81     23.54 o
   2   8  10        9.07       22.56     22.62 o
   3   8  10       19.80       14.63     23.25 o
 -10   1  11        7.38       11.45     17.83 o
  -9   1  11        5.66       -7.69     19.94 o
  -8   1  11       25.23       21.07     16.67 o
  -7   1  11      464.40      473.78     26.76 o
  -6   1  11      486.51      454.03     18.23 o
  -5   1  11       72.36       71.05     19.09 o
  -4   1  11      151.83      220.64     16.88 o
  -3   1  11     3950.46     3782.26     44.34 o
  -2   1  11     1674.83     1850.33     23.87 o
  -1   1  11      363.58      493.10     16.18 o
   0   1  11     1406.89     1316.60     20.78 o
   1   1  11     1014.24      975.93     18.52 o
   2   1  11      672.54      898.05     24.17 o
   3   1  11      498.72      432.93     20.99 o
   4   1  11       14.39       16.38     16.60 o
   5   1  11        2.07        0.83     14.24 o
   6   1  11        4.48       32.08     17.28 o
   7   1  11        0.56       23.84     17.70 o
   8   1  11        6.69       17.07     17.05 o
   9   1  11        1.21       18.13     23.37 o
 -10   2  11       13.45       10.13     21.07 o
  -9   2  11        0.02       27.21     16.12 o
  -8   2  11        1.43       14.07     19.86 o
  -7   2  11        0.82       29.29     19.72 o
  -6   2  11        0.01       17.51     16.33 o
  -5   2  11       32.04       46.86     16.44 o
  -4   2  11      125.79       89.82     16.56 o
  -3   2  11       34.20       53.49     15.90 o
  -2   2  11      985.26      731.76     20.27 o
  -1   2  11      382.27      386.76     17.93 o
   0   2  11      317.25      308.48     14.36 o
   1   2  11      614.40      567.80     14.89 o
   2   2  11     2156.12     2049.30     23.14 o
   3   2  11        7.42        8.53     12.51 o
   4   2  11       86.10      114.48     14.23 o
   5   2  11      115.30      123.84     16.43 o
   6   2  11      935.97      867.82     22.61 o
   7   2  11      178.38      184.41     17.23 o
   8   2  11       60.35       33.52     18.23 o
   9   2  11       22.37        8.92     17.14 o
 -10   3  11       39.36       49.32     18.44 o
  -9   3  11       15.08       18.61     22.04 o
  -8   3  11       44.99       69.91     20.79 o
  -7   3  11        8.02        8.66     17.12 o
  -6   3  11      200.03      223.47     19.86 o
  -5   3  11        3.68       23.34     18.31 o
  -4   3  11      574.39      571.77     19.08 o
  -3   3  11        4.91       46.74     17.27 o
  -2   3  11      137.04      122.84     16.42 o
  -1   3  11        3.18        7.53     15.25 o
   0   3  11       79.32      138.64     19.05 o
   1   3  11       22.08       75.10     13.18 o
   2   3  11       40.16       28.96     15.46 o
   3   3  11       16.79       18.53     15.70 o
   4   3  11        1.88       16.87     15.67 o
   5   3  11       31.39       55.43     14.19 o
   6   3  11       83.01       63.27     15.07 o
   7   3  11        1.87       28.82     18.73 o
   8   3  11       10.45        9.24     17.39 o
  -9   4  11       15.31       45.37     23.22 o
  -8   4  11       54.36       42.13     21.45 o
  -7   4  11        9.08       34.21     18.14 o
  -6   4  11       94.20      117.97     16.53 o
  -5   4  11      122.94      117.74     22.74 o
  -4   4  11       18.83       34.88     17.47 o
  -3   4  11       14.29       51.34     21.10 o
  -2   4  11      442.18      386.12     22.87 o
  -1   4  11       20.92        8.06     20.03 o
   0   4  11      654.08      695.47     23.03 o
   1   4  11      108.00      102.24     15.85 o
   2   4  11      206.02      254.20     17.31 o
   3   4  11      318.54      340.51     23.94 o
   4   4  11      241.76      237.76     15.17 o
   5   4  11        4.98       22.03     17.76 o
   6   4  11       44.50       60.74     16.03 o
   7   4  11       95.24       86.02     18.33 o
   8   4  11       30.82       27.34     20.12 o
  -8   5  11       66.47       70.35     23.51 o
  -7   5  11       16.75       23.70     21.67 o
  -6   5  11       24.64       44.72     19.37 o
  -5   5  11      430.15      379.01     24.94 o
  -4   5  11      629.95      579.65     22.15 o
  -3   5  11       64.46       66.73     19.61 o
  -2   5  11      131.28      131.66     26.29 o
  -1   5  11      329.98      340.36     21.86 o
   0   5  11      413.58      380.44     22.06 o
   1   5  11        0.83       11.19     16.33 o
   2   5  11      241.37      279.56     16.93 o
   3   5  11      185.86      202.66     25.33 o
   4   5  11       67.16       82.25     18.10 o
   5   5  11        2.44       18.36     18.22 o
   6   5  11       33.55       56.70     21.93 o
   7   5  11        0.87      -11.14     23.65 o
  -7   6  11       40.61       40.32     24.91 o
  -6   6  11        3.21        4.25     22.37 o
  -5   6  11       64.34       67.00     18.85 o
  -4   6  11       32.47       43.90     18.39 o
  -3   6  11      111.35      113.66     25.96 o
  -2   6  11        1.06      -10.39     27.90 o
  -1   6  11       29.13       28.95     18.62 o
   0   6  11        7.29       19.34     18.15 o
   1   6  11        3.86       19.69     17.87 o
   2   6  11        5.38        8.34     15.45 o
   3   6  11      129.73      166.14     24.91 o
   4   6  11        0.97        4.58     23.43 o
   5   6  11       13.06       36.14     22.09 o
   6   6  11       16.85        8.31     23.10 o
  -6   7  11       38.71       45.12     27.29 o
  -5   7  11        3.20        9.49     20.31 o
  -4   7  11        5.49       16.98     20.36 o
  -3   7  11      103.62      112.61     30.65 o
  -2   7  11       11.17       -0.18     28.12 o
  -1   7  11      117.90      121.89     24.24 o
   0   7  11       58.59       65.05     24.27 o
   1   7  11       36.93       35.04     22.38 o
   2   7  11       33.65       53.21     19.84 o
   3   7  11        5.20       18.78     21.23 o
   4   7  11        8.09       21.96     24.49 o
   5   7  11        0.26        6.71     21.53 o
  -4   8  11        0.49       12.68     28.96 o
  -3   8  11        1.03       16.14     23.18 o
  -2   8  11       15.86       28.77     26.97 o
  -1   8  11        7.25       31.55     23.52 o
   0   8  11        5.76       18.72     26.21 o
   1   8  11       12.15       40.45     27.27 o
   2   8  11        3.52       14.32     21.69 o
   3   8  11       40.89       46.05     21.87 o
 -10   0  12        3.27        3.95     33.52 o
  -9   0  12       21.15       55.01     29.79 o
  -8   0  12      108.80      132.11     28.24 o
  -7   0  12      284.28      314.43     27.72 o
  -6   0  12       17.08       18.19     26.79 o
  -5   0  12      269.17      221.40     25.88 o
  -4   0  12     9222.99     9167.62    193.91 o
  -3   0  12      481.92      486.97     25.08 o
  -2   0  12        1.45       12.19     19.50 o
  -1   0  12     1785.08     2149.48     32.68 o
   0   0  12     2077.30     1772.24     36.16 o
   1   0  12      611.62      420.71     27.09 o
   2   0  12      166.84      164.71     20.06 o
   3   0  12       13.57        5.78     18.89 o
   4   0  12      176.91      212.58     25.26 o
   5   0  12      822.60      908.25     54.80 o
   6   0  12      180.78      179.00     27.61 o
   7   0  12       18.54       18.71     20.15 o
   8   0  12        6.87       41.73     30.42 o
   9   0  12        1.67        7.78     27.99 o
 -10   1  12        7.57        6.40     21.74 o
  -9   1  12        2.67       20.28     18.34 o
  -8   1  12       22.21       41.08     18.94 o
  -7   1  12      210.87      171.97     15.54 o
  -6   1  12      268.46      348.33     19.45 o
  -5   1  12      360.53      359.73     18.16 o
  -4   1  12       61.78       43.13     17.45 o
  -3   1  12     4458.19     4447.52     49.04 o
  -2   1  12      455.47      449.61     18.44 o
  -1   1  12        2.09       15.56     15.29 o
   0   1  12      656.65      628.19     17.87 o
   1   1  12      168.33      155.76     13.49 o
   2   1  12      309.00      278.08     20.28 o
   3   1  12      904.79      783.82     22.73 o
   4   1  12      347.35      340.54     18.89 o
   5   1  12       69.17       66.09     15.57 o
   6   1  12       63.97       97.99     18.95 o
   7   1  12      151.00      195.55     20.38 o
   8   1  12        0.00       14.04     19.27 o
   9   1  12        1.39       30.72     21.33 o
 -10   2  12        4.44        8.50     21.10 o
  -9   2  12       13.41       34.57     21.49 o
  -8   2  12       14.52       32.66     18.14 o
  -7   2  12        3.52       20.27     17.50 o
  -6   2  12       32.55       24.81     18.57 o
  -5   2  12      362.91      347.92     18.42 o
  -4   2  12      413.88      439.25     21.58 o
  -3   2  12      872.56      863.50     21.94 o
  -2   2  12     1249.65     1231.01     22.71 o
  -1   2  12     1906.13     1861.24     28.97 o
   0   2  12     1680.29     1610.65     29.47 o
   1   2  12      727.51      745.22     17.40 o
   2   2  12       82.23       71.74     14.17 o
   3   2  12      689.61      690.37     17.78 o
   4   2  12       16.89        3.76     13.00 o
   5   2  12        2.35       18.17     16.24 o
   6   2  12       94.46      103.47     14.56 o
   7   2  12        1.99       14.15     16.83 o
   8   2  12        0.02        9.40     17.97 o
 -10   3  12        0.37       -7.69     22.14 o
  -9   3  12       34.58       34.32     20.36 o
  -8   3  12       37.73       34.93     16.83 o
  -7   3  12        1.80        5.43     19.51 o
  -6   3  12      115.57      116.57     17.41 o
  -5   3  12      206.87      224.69     19.98 o
  -4   3  12        3.96        8.90     19.18 o
  -3   3  12        0.31      -17.56     19.16 o
  -2   3  12      984.77      949.07     34.54 o
  -1   3  12      507.12      476.45     20.90 o
   0   3  12       59.32       69.75     15.29 o
   1   3  12       29.18       59.19     13.48 o
   2   3  12      109.98      109.27     14.73 o
   3   3  12       76.36       69.06     13.59 o
   4   3  12      117.01       94.28     14.85 o
   5   3  12       26.06       22.26     17.18 o
   6   3  12       11.97        9.74     15.10 o
   7   3  12       95.56       76.39     17.39 o
   8   3  12       13.46       36.53     17.98 o
  -9   4  12        7.98       12.34     20.71 o
  -8   4  12       15.43       24.54     21.88 o
  -7   4  12       24.42       28.81     20.38 o
  -6   4  12       31.33       30.53     19.54 o
  -5   4  12       45.38       57.29     19.18 o
  -4   4  12        2.13       30.77     18.44 o
  -3   4  12       89.79       96.53     21.78 o
  -2   4  12       23.35       47.97     24.68 o
  -1   4  12        7.09       11.92     17.26 o
   0   4  12        2.90       42.75     20.04 o
   1   4  12       44.72       39.71     13.46 o
   2   4  12        1.92       -0.38     19.38 o
   3   4  12       36.89       43.18     15.61 o
   4   4  12        0.03        8.66     15.69 o
   5   4  12       67.64       75.19     15.98 o
   6   4  12       46.29       41.00     19.06 o
   7   4  12       21.57       22.39     18.73 o
   8   4  12        1.86        3.38     20.23 o
  -8   5  12        5.55       -2.71     21.00 o
  -7   5  12        6.25       13.36     18.04 o
  -6   5  12        1.81       17.91     23.22 o
  -5   5  12       11.86       30.94     21.81 o
  -4   5  12       43.93       60.75     17.37 o
  -3   5  12        4.97       12.42     18.14 o
  -2   5  12       86.48       87.94     25.25 o
  -1   5  12       16.29       24.46     16.48 o
   0   5  12      902.87      839.70     21.43 o
   1   5  12        9.09       17.05     17.22 o
   2   5  12      101.90       92.41     17.19 o
   3   5  12      124.56      149.16     20.77 o
   4   5  12        9.51       21.00     20.67 o
   5   5  12        3.42       20.85     21.05 o
   6   5  12        0.03        3.88     19.83 o
   7   5  12        0.79        7.43     18.67 o
  -7   6  12       35.89       48.91     26.38 o
  -6   6  12       19.79       31.15     24.74 o
  -5   6  12       10.34       20.51     21.77 o
  -4   6  12       95.83       89.68     21.99 o
  -3   6  12       49.12       97.36     28.30 o
  -2   6  12      100.38       97.53     29.04 o
  -1   6  12      159.58      119.01     22.59 o
   0   6  12       89.51      112.92     23.18 o
   1   6  12        6.87       10.10     22.52 o
   2   6  12        9.37       12.59     17.46 o
   3   6  12       27.25       28.76     25.42 o
   4   6  12       98.94       79.74     22.90 o
   5   6  12        4.04       13.92     20.01 o
   6   6  12        0.57      -11.15     23.88 o
  -6   7  12       10.77       -2.02     23.09 o
  -5   7  12       10.46       16.13     24.17 o
  -4   7  12        1.84        9.25     21.64 o
  -3   7  12       22.52       33.49     29.67 o
  -2   7  12        2.79       16.69     23.97 o
  -1   7  12       78.20       93.59     23.83 o
   0   7  12        2.63       13.85     20.92 o
   1   7  12        0.25       28.52     20.59 o
   2   7  12        3.82       11.24     21.86 o
   3   7  12       54.55       69.12     30.44 o
   4   7  12        8.13       20.49     19.39 o
  -4   8  12        2.76        9.79     25.73 o
  -3   8  12        3.07        6.91     33.79 o
  -2   8  12        0.02        5.02     27.05 o
  -1   8  12       20.30       38.95     22.99 o
   0   8  12       10.64        8.72     26.62 o
   1   8  12        0.37        7.08     23.36 o
   2   8  12       17.18       17.54     26.16 o
 -10   1  13        0.64       14.63     22.29 o
  -9   1  13       13.38       28.07     20.68 o
  -8   1  13       69.56       98.88     17.57 o
  -7   1  13       57.59       52.09     17.26 o
  -6   1  13       59.17       56.08     15.26 o
  -5   1  13       86.62      101.47     17.05 o
  -4   1  13       19.60        5.64     17.15 o
  -3   1  13     1062.22     1110.12     20.12 o
  -2   1  13      132.80      102.93     14.94 o
  -1   1  13      577.99      548.24     17.70 o
   0   1  13      819.19      946.06     18.47 o
   1   1  13      138.35      123.95     15.28 o
   2   1  13       40.29       35.02     18.59 o
   3   1  13      497.91      571.05     18.98 o
   4   1  13     1426.06     1302.03     21.69 o
   5   1  13        0.17       -2.66     18.31 o
   6   1  13      179.40      224.85     22.49 o
   7   1  13      237.34      232.84     21.78 o
   8   1  13       19.69       40.50     22.42 o
 -10   2  13        8.43       16.62     23.14 o
  -9   2  13        9.64       29.22     19.42 o
  -8   2  13       39.11       48.65     16.66 o
  -7   2  13      101.35      114.97     16.37 o
  -6   2  13      387.10      339.28     17.16 o
  -5   2  13      541.96      513.82     19.32 o
  -4   2  13      225.15      202.32     19.91 o
  -3   2  13        5.78       11.40     16.58 o
  -2   2  13      505.70      471.43     17.33 o
  -1   2  13     2212.20     2337.19     25.56 o
   0   2  13     1938.45     2146.07     36.30 o
   1   2  13      180.18      208.81     12.44 o
   2   2  13      116.57       80.96     13.42 o
   3   2  13      114.21      108.86     17.73 o
   4   2  13        1.18        4.16     13.87 o
   5   2  13      116.98      106.56     14.32 o
   6   2  13       56.14       66.91     14.63 o
   7   2  13        8.29        8.54     18.41 o
   8   2  13        0.36       25.42     16.88 o
 -10   3  13        0.00        0.68     27.63 o
  -9   3  13       12.27       31.46     23.29 o
  -8   3  13        0.30        1.28     18.45 o
  -7   3  13        0.59        4.23     17.20 o
  -6   3  13        2.00       -4.35     20.12 o
  -5   3  13       22.18       32.55     16.03 o
  -4   3  13      201.65      192.09     20.76 o
  -3   3  13      153.56      116.37     17.27 o
  -2   3  13      166.68      214.10     19.99 o
  -1   3  13       90.37      134.88     16.73 o
   0   3  13       31.83       57.07     16.65 o
   1   3  13        0.41        2.22     14.07 o
   2   3  13      227.55      202.57     15.35 o
   3   3  13       91.22      161.63     13.58 o
   4   3  13       41.47       46.99     15.04 o
   5   3  13       70.19       63.15     16.89 o
   6   3  13        0.25       10.84     17.64 o
   7   3  13       36.25       43.57     19.41 o
   8   3  13       22.60        4.69     18.00 o
  -9   4  13       20.00       24.73     21.50 o
  -8   4  13        2.12       29.05     19.21 o
  -7   4  13       39.88       56.52     20.93 o
  -6   4  13      216.99      218.72     20.60 o
  -5   4  13        2.97        6.04     19.37 o
  -4   4  13      238.50      245.08     17.96 o
  -3   4  13     1049.23      971.70     32.69 o
  -2   4  13      410.20      420.73     31.25 o
  -1   4  13       35.84       33.55     15.23 o
   0   4  13      577.83      551.44     19.96 o
   1   4  13      938.53     1039.69     20.42 o
   2   4  13      116.78      133.50     16.92 o
   3   4  13       98.74      111.75     17.76 o
   4   4  13        9.49       34.77     16.95 o
   5   4  13       44.74       31.56     16.38 o
   6   4  13      101.66      102.32     17.93 o
   7   4  13        6.73        5.79     16.44 o
  -8   5  13        0.99       -3.38     19.50 o
  -7   5  13       44.41       48.07     20.04 o
  -6   5  13        0.07        9.37     23.98 o
  -5   5  13       58.51       57.17     19.89 o
  -4   5  13        1.43       -2.01     18.42 o
  -3   5  13       27.17       37.49     21.97 o
  -2   5  13      357.27      335.91     19.57 o
  -1   5  13       15.50       25.54     20.65 o
   0   5  13      307.80      330.09     22.04 o
   1   5  13      542.58      499.20     20.90 o
   2   5  13      238.25      309.05     19.44 o
   3   5  13       84.43       44.33     26.07 o
   4   5  13       15.14       21.15     18.30 o
   5   5  13      124.74      146.55     21.75 o
   6   5  13        9.57        8.00     22.71 o
   7   5  13        5.20        0.49     21.94 o
  -7   6  13       11.53       -5.66     25.90 o
  -6   6  13      114.38       81.18     21.56 o
  -5   6  13       44.59       22.31     19.74 o
  -4   6  13       23.15       30.18     20.37 o
  -3   6  13       31.46       21.21     28.33 o
  -2   6  13        5.82        4.60     22.86 o
  -1   6  13       18.44       23.98     22.30 o
   0   6  13      112.89      125.83     19.57 o
   1   6  13       23.83       21.10     19.28 o
   2   6  13       67.78       68.55     16.63 o
   3   6  13       11.42        6.94     27.67 o
   4   6  13       94.11      107.83     23.03 o
   5   6  13        0.44       14.53     19.56 o
   6   6  13        0.09       13.96     22.79 o
  -6   7  13       16.50       23.68     25.62 o
  -5   7  13       36.05       38.13     25.20 o
  -4   7  13       20.92       14.23     21.80 o
  -3   7  13        3.98       -0.20     30.13 o
  -2   7  13       17.03       55.16     22.05 o
  -1   7  13        2.58       15.65     23.93 o
   0   7  13       43.74       47.70     24.51 o
   1   7  13        3.43       -0.06     24.07 o
   2   7  13        6.20       17.62     20.45 o
   3   7  13       37.64       27.93     29.91 o
   4   7  13       47.01       63.11     25.43 o
  -3   8  13       17.86       11.77     23.95 o
  -2   8  13       17.36       21.02     21.05 o
  -1   8  13        8.45       36.47     22.74 o
   0   8  13        2.40       15.13     23.55 o
   1   8  13        0.06       -1.71     28.31 o
   2   8  13       19.94       18.51     24.91 o
 -10   0  14        3.38       18.46     33.85 o
  -9   0  14       36.80       42.35     29.91 o
  -8   0  14        8.83       -4.71     23.28 o
  -7   0  14        9.86       19.12     21.65 o
  -6   0  14      229.00      172.61     23.74 o
  -5   0  14      574.26      534.04     32.65 o
  -4   0  14      444.19      406.04     23.63 o
  -3   0  14      221.24      225.52     21.94 o
  -2   0  14      185.53      206.27     18.53 o
  -1   0  14     1066.72      929.84     25.49 o
   0   0  14     1423.32     1419.31     33.58 o
   1   0  14       15.15       87.66     23.93 o
   2   0  14        5.65       21.72     22.73 o
   3   0  14      391.41      436.63     26.17 o
   4   0  14      748.19      739.80     28.24 o
   5   0  14     1612.05     1450.26     44.81 o
   6   0  14        0.46       -1.08     23.38 o
   7   0  14      103.28       94.96     24.85 o
   8   0  14       89.67       57.23     25.44 o
 -10   1  14       20.71       31.89     22.69 o
  -9   1  14       56.80       54.64     19.65 o
  -8   1  14        3.59        0.86     17.87 o
  -7   1  14       23.61       21.58     18.99 o
  -6   1  14      380.51      371.54     19.90 o
  -5   1  14      248.77      220.87     24.32 o
  -4   1  14       20.60       20.71     15.84 o
  -3   1  14      865.40      967.82     19.79 o
  -2   1  14     1518.86     1472.49     20.59 o
  -1   1  14      150.82      127.86     16.21 o
   0   1  14     1193.91     1473.16     21.77 o
   1   1  14     2192.92     2209.05     23.89 o
   2   1  14       56.52       62.26     19.01 o
   3   1  14       78.29       73.09     17.22 o
   4   1  14      463.33      395.33     17.31 o
   5   1  14       54.11       76.20     18.81 o
   6   1  14      208.17      237.90     20.71 o
   7   1  14       82.74      117.14     17.69 o
   8   1  14       13.04       15.27     19.75 o
 -10   2  14        0.36       18.30     19.96 o
  -9   2  14        0.69        1.86     19.31 o
  -8   2  14       17.12       22.65     18.36 o
  -7   2  14      118.91      116.68     16.73 o
  -6   2  14      347.55      327.97     20.63 o
  -5   2  14       22.53       22.43     17.50 o
  -4   2  14        1.76       -3.02     16.88 o
  -3   2  14      727.66      644.54     17.79 o
  -2   2  14       15.64       21.55     13.98 o
  -1   2  14      145.22      122.62     17.47 o
   0   2  14     2868.26     3058.90     32.51 o
   1   2  14        4.50        8.32     14.11 o
   2   2  14      151.41      137.75     14.64 o
   3   2  14       45.75       39.45     13.50 o
   4   2  14      624.25      596.38     18.30 o
   5   2  14        9.24       19.03     18.99 o
   6   2  14       10.71       39.70     17.62 o
   7   2  14       22.70       25.88     16.06 o
   8   2  14        5.33       24.51     19.07 o
  -9   3  14       59.88       46.54     20.72 o
  -8   3  14       51.23       69.70     21.16 o
  -7   3  14       23.49       40.59     17.95 o
  -6   3  14       56.50       62.40     19.85 o
  -5   3  14       75.15       63.17     19.41 o
  -4   3  14      489.91      464.46     18.50 o
  -3   3  14      480.27      433.06     17.18 o
  -2   3  14        0.04       16.96     17.25 o
  -1   3  14      262.08      304.82     20.30 o
   0   3  14      139.83      159.48     16.91 o
   1   3  14       50.67       61.75     16.53 o
   2   3  14       76.41       82.59     14.58 o
   3   3  14       25.87       31.05     13.96 o
   4   3  14      132.34      123.30     16.90 o
   5   3  14      119.54       97.72     14.57 o
   6   3  14       45.97       62.77     16.99 o
   7   3  14      102.54       84.73     15.87 o
   8   3  14       89.34       77.46     19.65 o
  -9   4  14        5.48       11.14     21.20 o
  -8   4  14       34.38       28.72     22.59 o
  -7   4  14        4.38       11.44     16.97 o
  -6   4  14        7.72       17.10     19.75 o
  -5   4  14       87.63       89.95     20.16 o
  -4   4  14      307.07      297.41     16.82 o
  -3   4  14      717.84      730.24     55.53 o
  -2   4  14       31.65       60.82     17.91 o
  -1   4  14      383.08      347.19     18.62 o
   0   4  14      368.65      358.38     18.76 o
   1   4  14      159.73      191.34     16.67 o
   2   4  14       12.12       13.18     16.99 o
   3   4  14      229.46      244.66     17.05 o
   4   4  14        3.12       11.25     15.43 o
   5   4  14        2.88       22.62     16.70 o
   6   4  14        6.14       25.07     15.90 o
   7   4  14       48.71       45.60     17.88 o
  -8   5  14        1.36       11.05     20.97 o
  -7   5  14        2.03       21.31     18.18 o
  -6   5  14       27.03       26.07     23.67 o
  -5   5  14        4.07       11.58     22.82 o
  -4   5  14       21.91        8.63     17.58 o
  -3   5  14      306.14      323.17     38.32 o
  -2   5  14      229.54      176.70     22.55 o
  -1   5  14       13.63       27.37     21.43 o
   0   5  14       31.02       27.04     21.18 o
   1   5  14      545.25      580.07     23.24 o
   2   5  14       63.90       78.82     20.25 o
   3   5  14        9.29       11.53     24.13 o
   4   5  14        0.03       -0.42     18.45 o
   5   5  14       14.79        8.80     19.54 o
   6   5  14       16.33       19.51     24.05 o
  -7   6  14        0.01       19.16     23.25 o
  -6   6  14        0.76        3.42     25.85 o
  -5   6  14        0.00        9.76     23.10 o
  -4   6  14        4.96       15.21     21.12 o
  -3   6  14       54.91       63.41     20.30 o
  -2   6  14       15.28       27.87     22.93 o
  -1   6  14       24.06       27.33     22.59 o
   0   6  14        2.72       16.02     22.53 o
   1   6  14      109.61      100.05     20.09 o
   2   6  14      205.56      164.35     20.21 o
   3   6  14        7.82        1.79     29.17 o
   4   6  14       13.49       24.60     20.62 o
   5   6  14       92.06       67.45     21.72 o
  -6   7  14        1.27        0.23     25.50 o
  -5   7  14        2.90       11.30     25.78 o
  -4   7  14       37.71       24.27     23.12 o
  -3   7  14       31.04       11.71     22.15 o
  -2   7  14        1.00       -3.37     21.25 o
  -1   7  14        1.65       25.76     21.31 o
   0   7  14       29.62       46.89     19.14 o
   1   7  14        7.61       13.95     20.39 o
   2   7  14        0.01       -5.21     21.47 o
   3   7  14        1.73       -2.71     30.84 o
   4   7  14        0.96        3.44     23.18 o
  -3   8  14        0.81       34.55     24.05 o
  -2   8  14        2.38        5.18     23.44 o
  -1   8  14        0.84       18.29     21.05 o
   0   8  14        0.04       14.75     23.03 o
   1   8  14        7.95       24.38     23.92 o
 -10   1  15        0.72      -13.49     21.60 o
  -9   1  15       13.72       -5.80     21.99 o
  -8   1  15       39.68       52.14     17.15 o
  -7   1  15        2.74        9.81     17.51 o
  -6   1  15      327.14      318.58     16.81 o
  -5   1  15      223.91      205.34     16.52 o
  -4   1  15       43.94       58.95     16.52 o
  -3   1  15        1.32        8.44     16.55 o
  -2   1  15     3346.33     3166.43     31.90 o
  -1   1  15       24.52       41.25     15.48 o
   0   1  15       67.57       97.54     14.11 o
   1   1  15     1117.69     1245.19     19.96 o
   2   1  15       67.06       56.69     16.54 o
   3   1  15        1.10       13.46     15.39 o
   4   1  15      778.48      834.53     19.37 o
   5   1  15      137.21      129.19     16.55 o
   6   1  15       23.39       30.78     20.20 o
   7   1  15       13.16       27.67     16.40 o
   8   1  15       19.25       40.08     20.83 o
 -10   2  15        6.29        8.17     21.62 o
  -9   2  15       18.08       27.15     22.02 o
  -8   2  15        3.77       27.72     18.45 o
  -7   2  15        0.54       15.45     19.84 o
  -6   2  15       12.46       25.47     19.28 o
  -5   2  15       10.72       37.72     19.27 o
  -4   2  15        1.19        9.75     17.11 o
  -3   2  15       97.02       82.83     16.18 o
  -2   2  15      329.21      274.01     16.53 o
  -1   2  15      127.49      159.91     15.61 o
   0   2  15      214.13      298.22     17.71 o
   1   2  15      578.20      611.91     17.31 o
   2   2  15        2.74       15.25     16.16 o
   3   2  15      108.56       82.57     14.62 o
   4   2  15      315.37      322.10     15.25 o
   5   2  15       54.24       47.42     14.34 o
   6   2  15       15.32       16.97     18.76 o
   7   2  15       79.80       92.86     19.26 o
   8   2  15       82.80       80.44     23.99 o
  -9   3  15        0.83       24.17     23.18 o
  -8   3  15        0.52       24.53     21.38 o
  -7   3  15        1.07       17.92     21.38 o
  -6   3  15       32.07       48.28     20.91 o
  -5   3  15        0.42       24.79     19.06 o
  -4   3  15      114.66      119.87     17.56 o
  -3   3  15      458.18      450.28     17.74 o
  -2   3  15       40.75       47.94     15.94 o
  -1   3  15      370.65      353.38     18.86 o
   0   3  15       52.60       43.96     18.35 o
   1   3  15      199.38      222.37     15.67 o
   2   3  15       53.24       46.76     15.91 o
   3   3  15       23.60       42.68     13.44 o
   4   3  15        7.84       27.02     16.50 o
   5   3  15      104.25      114.02     17.56 o
   6   3  15        4.26       19.75     15.70 o
   7   3  15        3.00        8.55     18.57 o
  -9   4  15       17.49       18.27     21.32 o
  -8   4  15       18.64       29.61     20.13 o
  -7   4  15        0.35        6.92     17.94 o
  -6   4  15        0.17        5.59     18.28 o
  -5   4  15       74.27       86.33     18.58 o
  -4   4  15        7.10       11.24     20.04 o
  -3   4  15        3.22       19.56     20.17 o
  -2   4  15      521.65      461.95     22.95 o
  -1   4  15      209.86      240.13     19.33 o
   0   4  15       31.95       63.22     15.64 o
   1   4  15       12.04        5.73     17.87 o
   2   4  15      448.63      488.96     22.32 o
   3   4  15        4.85       14.04     18.86 o
   4   4  15       29.79       38.84     17.20 o
   5   4  15       21.14       31.67     17.66 o
   6   4  15       12.79        9.84     19.83 o
   7   4  15       35.38       23.20     17.92 o
  -8   5  15       15.84       14.99     21.57 o
  -7   5  15       33.47       35.90     19.81 o
  -6   5  15        0.01       -1.00     22.38 o
  -5   5  15       73.96       84.86     20.57 o
  -4   5  15      293.37      232.63     26.21 o
  -3   5  15      158.22      137.51     17.89 o
  -2   5  15      106.38      116.99     19.99 o
  -1   5  15      144.75      156.33     20.14 o
   0   5  15       74.20       87.72     22.65 o
   1   5  15      253.83      224.35     22.71 o
   2   5  15      103.84      113.89     19.40 o
   3   5  15       64.85       80.61     24.15 o
   4   5  15        4.94        2.63     21.15 o
   5   5  15        5.46       10.74     19.12 o
   6   5  15       12.23       13.22     21.04 o
  -7   6  15        1.12        4.35     26.32 o
  -6   6  15       12.48        3.10     26.25 o
  -5   6  15        1.23       -7.23     21.15 o
  -4   6  15        1.69       24.29     26.09 o
  -3   6  15        5.82       12.80     21.10 o
  -2   6  15       11.45       42.37     19.68 o
  -1   6  15       55.71       67.76     17.46 o
   0   6  15       18.02       36.98     19.57 o
   1   6  15        4.42       18.21     20.48 o
   2   6  15        0.19        9.23     19.97 o
   3   6  15       27.37       29.74     35.65 o
   4   6  15       45.31       53.51     19.19 o
   5   6  15        1.41        7.12     26.54 o
  -5   7  15        0.15       -0.03     25.67 o
  -4   7  15       10.49       21.08     23.13 o
  -3   7  15       20.29       46.76     25.93 o
  -2   7  15        9.83       32.51     22.19 o
  -1   7  15        5.62        4.97     21.95 o
   0   7  15        1.25       27.60     24.89 o
   1   7  15       94.54       91.99     25.56 o
   2   7  15       17.41       11.39     20.85 o
   3   7  15        3.90       31.13     38.41 o
  -2   8  15        0.45        5.80     24.60 o
  -1   8  15        0.53       -0.35     24.47 o
   0   8  15        5.22       11.83     24.24 o
 -10   0  16       10.02       26.66     33.35 o
  -9   0  16        4.66        9.42     31.17 o
  -8   0  16      249.87      237.16     61.21 o
  -7   0  16      292.45      279.87     26.85 o
  -6   0  16      290.99      309.99     25.96 o
  -5   0  16        7.86        6.22     25.54 o
  -4   0  16       32.28       81.66     25.75 o
  -3   0  16      485.32      442.94     48.71 o
  -2   0  16      118.81      139.90     19.86 o
  -1   0  16     3085.69     3170.04     39.26 o
   0   0  16        7.39        3.41     22.79 o
   1   0  16      373.66      365.61     21.92 o
   2   0  16       81.32       80.81     23.11 o
   3   0  16      430.54      402.73     25.98 o
   4   0  16        8.98       17.68     33.77 o
   5   0  16      151.41      126.59     27.05 o
   6   0  16       45.14       71.63     27.78 o
   7   0  16       16.02       37.52     31.05 o
   8   0  16        5.07       -0.21     32.97 o
 -10   1  16        0.17       19.85     23.89 o
  -9   1  16        1.76       -8.92     19.29 o
  -8   1  16       23.32       41.23     17.89 o
  -7   1  16       12.29       16.05     17.64 o
  -6   1  16      333.54      324.63     18.33 o
  -5   1  16      120.31      108.22     17.19 o
  -4   1  16       51.36       55.32     17.03 o
  -3   1  16       44.03       72.99     15.85 o
  -2   1  16       12.72       10.07     16.29 o
  -1   1  16        6.36       19.46     14.20 o
   0   1  16       14.36       20.02     11.66 o
   1   1  16       59.01       43.77     14.75 o
   2   1  16      377.93      320.86     18.29 o
   3   1  16       36.45       56.14     14.81 o
   4   1  16        0.44       16.94     17.88 o
   5   1  16       37.52       75.44     18.96 o
   6   1  16       36.56       61.02     18.17 o
   7   1  16        0.94       14.50     22.13 o
   8   1  16       23.54       54.14     21.90 o
 -10   2  16        3.15       11.03     22.06 o
  -9   2  16        2.47       19.75     20.28 o
  -8   2  16       53.88       58.67     21.03 o
  -7   2  16       36.67       31.51     20.21 o
  -6   2  16       25.87       40.54     19.61 o
  -5   2  16      286.61      310.66     20.27 o
  -4   2  16        0.27       11.43     15.28 o
  -3   2  16        4.08        8.53     14.88 o
  -2   2  16      152.79      169.88     17.67 o
  -1   2  16      684.59      669.02     22.27 o
   0   2  16      183.27      166.33     15.83 o
   1   2  16      115.97      153.43     13.87 o
   2   2  16       41.88       45.38     14.58 o
   3   2  16       18.01       17.68     13.18 o
   4   2  16        9.09       32.97     15.10 o
   5   2  16        1.85       25.93     15.83 o
   6   2  16       54.95       65.21     17.15 o
   7   2  16       62.06       55.36     15.13 o
   8   2  16        6.50       -0.16     20.03 o
  -9   3  16       18.14       26.28     23.49 o
  -8   3  16        5.51       27.44     19.60 o
  -7   3  16        4.26        5.98     18.98 o
  -6   3  16       17.65       28.93     19.95 o
  -5   3  16      337.16      327.67     21.28 o
  -4   3  16      266.59      249.02     18.63 o
  -3   3  16       40.37       39.27     17.91 o
  -2   3  16      458.85      467.17     18.09 o
  -1   3  16      597.54      593.31     20.87 o
   0   3  16      127.29      123.34     18.59 o
   1   3  16      380.98      358.51     16.32 o
   2   3  16      208.52      249.72     15.28 o
   3   3  16        0.74       17.82     12.85 o
   4   3  16       16.65       36.20     16.59 o
   5   3  16      438.04      379.87     27.68 o
   6   3  16       16.07       31.39     21.36 o
   7   3  16        7.67       27.04     20.51 o
  -9   4  16        5.05       26.84     22.10 o
  -8   4  16        3.45       18.25     22.79 o
  -7   4  16       11.57       15.65     19.02 o
  -6   4  16       67.34       85.28     21.36 o
  -5   4  16       13.57       12.81     15.80 o
  -4   4  16       46.52       60.71     20.41 o
  -3   4  16      220.21      191.69     23.32 o
  -2   4  16      365.60      396.23     21.67 o
  -1   4  16        0.40        1.92     20.01 o
   0   4  16       23.69       36.70     17.65 o
   1   4  16      222.57      228.29     23.45 o
   2   4  16        7.19       26.59     20.52 o
   3   4  16      141.84      128.31     18.85 o
   4   4  16        0.67       -3.06     19.60 o
   5   4  16        1.26        8.82     18.96 o
   6   4  16       39.66       37.05     20.78 o
   7   4  16        1.03        7.05     19.88 o
  -8   5  16        0.61        3.69     22.10 o
  -7   5  16        0.51       15.95     22.17 o
  -6   5  16        6.69       10.31     23.44 o
  -5   5  16       10.82        9.32     23.79 o
  -4   5  16        0.05       12.47     23.21 o
  -3   5  16       66.83       59.61     18.92 o
  -2   5  16       89.99      148.30     24.55 o
  -1   5  16       52.59       39.27     18.91 o
   0   5  16       87.69       85.48     23.17 o
   1   5  16       61.28       72.23     19.13 o
   2   5  16       43.71       28.31     19.22 o
   3   5  16        9.13        1.48     21.25 o
   4   5  16        8.94        3.94     24.94 o
   5   5  16        2.53       21.00     20.67 o
   6   5  16        0.00       10.83     21.02 o
  -7   6  16        0.83       27.45     27.19 o
  -6   6  16       18.04       21.09     24.28 o
  -5   6  16       31.91       44.70     23.48 o
  -4   6  16        7.98       17.13     24.44 o
  -3   6  16       36.46       45.54     24.55 o
  -2   6  16        6.50       15.63     21.80 o
  -1   6  16        0.13       22.70     18.75 o
   0   6  16        0.04       18.13     24.50 o
   1   6  16        5.35       35.25     21.12 o
   2   6  16      124.62       99.02     30.04 o
   3   6  16        8.30       32.28     31.29 o
   4   6  16        4.05       12.15     23.34 o
   5   6  16        3.00       32.75     24.66 o
  -5   7  16       13.56        4.48     30.20 o
  -4   7  16       46.61       45.26     19.72 o
  -3   7  16        1.62       40.03     22.97 o
  -2   7  16       10.74       14.20     25.92 o
  -1   7  16        2.02       42.82     25.24 o
   0   7  16       54.18       58.70     25.87 o
   1   7  16        0.74       25.45     25.39 o
   2   7  16       11.78       44.45     33.58 o
   3   7  16        0.60       -3.21     29.43 o
  -1   8  16        2.65        9.71     21.73 o
 -10   1  17       14.37       37.24     23.63 o
  -9   1  17       24.38       36.10     17.88 o
  -8   1  17       11.83       39.14     18.28 o
  -7   1  17       32.74       44.57     19.62 o
  -6   1  17        2.69       -1.45     17.82 o
  -5   1  17      444.56      401.19     19.04 o
  -4   1  17       15.01       17.89     17.10 o
  -3   1  17        5.62       18.08     15.76 o
  -2   1  17        1.23       20.76     15.56 o
  -1   1  17        7.74       18.16     15.20 o
   0   1  17       65.51       77.11     15.65 o
   1   1  17       81.82       86.39     15.68 o
   2   1  17      349.07      326.80     19.01 o
   3   1  17      139.18      118.06     15.90 o
   4   1  17       48.21       63.12     18.00 o
   5   1  17      318.03      275.45     16.81 o
   6   1  17       64.42       71.92     15.80 o
   7   1  17       68.34       68.99     22.12 o
   8   1  17       17.95        6.95     21.66 o
  -9   2  17        0.13       -0.42     20.21 o
  -8   2  17       13.34       14.55     19.78 o
  -7   2  17       21.84       29.24     20.03 o
  -6   2  17        7.34       12.77     17.40 o
  -5   2  17      157.71      171.70     16.94 o
  -4   2  17     1002.02      881.18     38.80 o
  -3   2  17      442.74      479.14     16.76 o
  -2   2  17      756.71      741.26     20.53 o
  -1   2  17      915.06      887.29     21.62 o
   0   2  17      491.54      534.14     17.18 o
   1   2  17      140.41       94.62     14.35 o
   2   2  17      244.44      273.37     15.64 o
   3   2  17       12.73       30.88     14.89 o
   4   2  17       88.95       81.14     14.14 o
   5   2  17       30.79       39.83     17.49 o
   6   2  17       52.95       69.10     18.98 o
   7   2  17       12.07       37.41     20.55 o
  -9   3  17        1.26       22.13     21.44 o
  -8   3  17        0.07        6.70     19.08 o
  -7   3  17       75.38       63.79     19.71 o
  -6   3  17        0.05        2.14     18.15 o
  -5   3  17       66.88       74.31     20.15 o
  -4   3  17       36.97       62.52     17.82 o
  -3   3  17      839.32      832.01     26.04 o
  -2   3  17       30.68       34.08     20.41 o
  -1   3  17       22.04       44.60     20.61 o
   0   3  17      172.82      211.31     21.63 o
   1   3  17      146.16      145.93     15.98 o
   2   3  17       19.51       47.36     17.07 o
   3   3  17       47.67       66.21     16.41 o
   4   3  17       75.27       72.73     17.14 o
   5   3  17        0.69       11.57     16.97 o
   6   3  17        1.50       10.06     17.66 o
   7   3  17       11.43       10.53     16.63 o
  -9   4  17        0.00        7.79     50.17 o
  -8   4  17        0.02       -2.49     22.70 o
  -7   4  17        1.24       18.98     19.61 o
  -6   4  17       72.16       71.54     23.27 o
  -5   4  17      122.42      100.18     22.26 o
  -4   4  17        0.54        4.71     18.27 o
  -3   4  17      181.38      162.48     21.78 o
  -2   4  17      843.04      822.52     36.55 o
  -1   4  17      313.81      298.22     22.22 o
   0   4  17       39.90       57.00     21.28 o
   1   4  17      264.07      262.51     20.15 o
   2   4  17      195.97      164.47     16.74 o
   3   4  17       12.47       20.34     17.77 o
   4   4  17        6.01       14.89     18.46 o
   5   4  17       22.05       29.79     14.95 o
   6   4  17        7.19        4.68     22.74 o
  -8   5  17        4.23       21.26     24.63 o
  -7   5  17       20.12        8.00     22.10 o
  -6   5  17       57.60       51.95     24.05 o
  -5   5  17        2.97       -8.19     19.39 o
  -4   5  17        3.14       12.65     16.51 o
  -3   5  17       25.74       24.55     19.17 o
  -2   5  17      167.62      160.81     23.07 o
  -1   5  17       51.20       99.26     19.70 o
   0   5  17       25.42        9.78     21.73 o
   1   5  17      106.89      114.33     19.43 o
   2   5  17        1.89       23.44     22.98 o
   3   5  17        9.64        6.36     26.98 o
   4   5  17        0.03       -1.12     23.56 o
   5   5  17       12.36       22.31     22.69 o
   6   5  17       10.32       31.11     20.30 o
  -7   6  17        0.00        4.30     22.37 o
  -6   6  17        2.17       16.36     28.82 o
  -5   6  17        0.85       20.06     28.39 o
  -4   6  17        0.10       10.54     17.69 o
  -3   6  17        8.04       21.23     23.73 o
  -2   6  17       45.88       54.70     21.70 o
  -1   6  17       59.05       79.38     24.49 o
   0   6  17        3.58        7.76     23.82 o
   1   6  17       99.00      100.26     24.62 o
   2   6  17       46.16       42.91     24.59 o
   3   6  17       16.49       39.35     31.47 o
   4   6  17        1.12        3.96     25.68 o
  -5   7  17       13.23       12.08     29.36 o
  -4   7  17        3.24       17.58     20.64 o
  -3   7  17       24.77       69.93     22.82 o
  -2   7  17       20.45        4.44     20.90 o
  -1   7  17        5.26       18.81     22.43 o
   0   7  17       21.75       23.65     22.57 o
   1   7  17        0.03       -0.73     22.89 o
   2   7  17       12.50       56.35     33.41 o
   3   7  17        9.62       18.67     47.57 o
 -10   0  18       24.42       41.38     33.64 o
  -9   0  18      216.45      204.68     32.49 o
  -8   0  18        8.44       -2.24     28.64 o
  -7   0  18        1.45        6.31     27.15 o
  -6   0  18      290.08      309.44     30.28 o
  -5   0  18      138.91      115.08     34.26 o
  -4   0  18       65.02       73.13     20.39 o
  -3   0  18       95.73      100.15     21.38 o
  -2   0  18      158.86      175.98     21.04 o
  -1   0  18     1008.19      936.17     23.58 o
   0   0  18       41.50       51.91     17.35 o
   1   0  18       21.87       22.59     23.37 o
   2   0  18      164.71      139.93     24.03 o
   3   0  18     1377.63     1512.99     32.13 o
   4   0  18      144.20      172.08     23.38 o
   5   0  18        3.63       18.01     27.09 o
   6   0  18      118.17      151.71     47.33 o
   7   0  18        2.23       -2.82     33.04 o
 -10   1  18        3.04      -19.08     24.34 o
  -9   1  18       17.81       23.49     22.45 o
  -8   1  18       25.77       30.02     19.70 o
  -7   1  18       27.51       66.42     18.58 o
  -6   1  18       45.26       47.01     17.87 o
  -5   1  18      763.00      802.74     25.02 o
  -4   1  18       18.33        8.29     14.98 o
  -3   1  18       33.35       30.66     17.66 o
  -2   1  18     1027.17     1080.04     21.02 o
  -1   1  18      511.95      498.87     16.68 o
   0   1  18      111.50       88.63     15.73 o
   1   1  18      370.43      332.65     14.95 o
   2   1  18      622.31      588.93     21.11 o
   3   1  18        1.36       -5.91     14.61 o
   4   1  18      162.68      212.31     19.72 o
   5   1  18       19.20       23.83     17.80 o
   6   1  18        3.52       22.22     20.70 o
   7   1  18        3.28       14.06     20.09 o
  -9   2  18        3.26       29.98     20.12 o
  -8   2  18        0.01        7.97     18.96 o
  -7   2  18        1.48       10.10     20.50 o
  -6   2  18       69.11       73.32     18.69 o
  -5   2  18       59.96       70.28     17.83 o
  -4   2  18        9.99       16.16     17.94 o
  -3   2  18       40.05       61.91     16.27 o
  -2   2  18       53.62       60.26     14.98 o
  -1   2  18       25.43       36.19     17.22 o
   0   2  18      132.99      117.32     16.71 o
   1   2  18      375.88      328.07     16.67 o
   2   2  18       74.66       64.68     15.92 o
   3   2  18        1.83        6.52     15.34 o
   4   2  18        0.45       14.70     17.08 o
   5   2  18       57.59       74.05     17.11 o
   6   2  18       27.99       13.63     17.37 o
   7   2  18        3.82        9.20     17.49 o
  -9   3  18        6.80       10.69     24.31 o
  -8   3  18        4.88       34.69     22.31 o
  -7   3  18       38.37       38.61     21.61 o
  -6   3  18        0.92        0.41     18.17 o
  -5   3  18       21.60       14.93     16.53 o
  -4   3  18      197.95      216.57     19.08 o
  -3   3  18      338.03      336.05     20.22 o
  -2   3  18      106.23      140.71     23.75 o
  -1   3  18      629.99      582.76     22.55 o
   0   3  18      381.06      416.43     19.87 o
   1   3  18       40.97       33.62     17.46 o
   2   3  18      319.32      288.13     17.85 o
   3   3  18      267.20      239.05     16.39 o
   4   3  18       19.58       21.89     15.69 o
   5   3  18        0.22       18.85     18.76 o
   6   3  18        0.61        2.26     19.84 o
   7   3  18        4.29        8.75     17.99 o
  -8   4  18       12.32       38.36     24.34 o
  -7   4  18       11.06       32.04     23.04 o
  -6   4  18       28.27       39.73     19.55 o
  -5   4  18        2.83       10.38     19.18 o
  -4   4  18        0.62        8.87     15.13 o
  -3   4  18      400.39      349.44     37.53 o
  -2   4  18      234.63      263.07     22.36 o
  -1   4  18       88.87       99.66     19.03 o
   0   4  18        1.12        9.96     18.27 o
   1   4  18       86.86       99.41     19.85 o
   2   4  18       56.39       80.88     18.22 o
   3   4  18       67.29       49.80     19.84 o
   4   4  18       96.61       84.93     19.12 o
   5   4  18        2.24       13.23     16.29 o
   6   4  18        9.82       18.20     18.77 o
  -8   5  18        0.40        4.58     37.31 o
  -7   5  18        5.89       -1.32     24.35 o
  -6   5  18        2.71        8.63     20.72 o
  -5   5  18        8.02       20.43     22.58 o
  -4   5  18        0.47        5.40     20.34 o
  -3   5  18       25.17       37.15     19.03 o
  -2   5  18      196.52      195.67     18.27 o
  -1   5  18       42.97       72.92     19.73 o
   0   5  18        7.46       12.84     19.06 o
   1   5  18        0.27       20.32     21.62 o
   2   5  18        0.82       -4.17     20.77 o
   3   5  18       17.83       16.89     27.89 o
   4   5  18       17.51       22.51     23.66 o
   5   5  18        0.32       10.18     19.76 o
  -6   6  18       17.77       15.92     27.24 o
  -5   6  18        3.94       26.12     24.76 o
  -4   6  18        2.12       -2.82     18.98 o
  -3   6  18        7.44       -3.93     24.55 o
  -2   6  18       30.89       36.08     21.48 o
  -1   6  18        0.36       14.25     24.42 o
   0   6  18        9.60       22.76     23.94 o
   1   6  18       53.83       50.28     22.23 o
   2   6  18        9.19        1.49     30.53 o
   3   6  18        7.86        8.45     26.45 o
   4   6  18        0.91       12.92     26.38 o
  -4   7  18        6.38       24.42     20.20 o
  -3   7  18       24.98       38.93     19.24 o
  -2   7  18       10.22       27.38     23.31 o
  -1   7  18        0.03       -3.97     21.31 o
   0   7  18        6.98       14.39     26.09 o
   1   7  18       20.15        9.19     23.69 o
   2   7  18        3.23       16.27     27.80 o
  -9   1  19        5.27       10.24     21.30 o
  -8   1  19        1.81        7.07     17.74 o
  -7   1  19       76.94       75.67     17.63 o
  -6   1  19      118.03       85.35     17.88 o
  -5   1  19       14.91       29.66     17.23 o
  -4   1  19      111.12      110.69     18.81 o
  -3   1  19      213.10      175.96     16.04 o
  -2   1  19      319.63      345.12     16.69 o
  -1   1  19     1711.41     1717.06     21.99 o
   0   1  19      102.94       98.76     14.50 o
   1   1  19       82.27      124.23     16.42 o
   2   1  19      291.10      247.04     18.85 o
   3   1  19       61.00       49.28     15.16 o
   4   1  19       58.05       53.21     15.58 o
   5   1  19       17.91       30.99     19.66 o
   6   1  19        4.27        2.13     21.56 o
   7   1  19        3.36        3.73     19.32 o
  -9   2  19        4.15        0.93     21.60 o
  -8   2  19        7.78       15.89     21.39 o
  -7   2  19       22.99       46.82     18.83 o
  -6   2  19        7.56        7.25     18.57 o
  -5   2  19       20.96       31.43     17.97 o
  -4   2  19       10.81       10.01     16.57 o
  -3   2  19       32.90       50.15     16.80 o
  -2   2  19      182.47      177.47     16.86 o
  -1   2  19       47.74       42.51     20.52 o
   0   2  19       24.56       43.63     16.16 o
   1   2  19       30.93       34.96     12.95 o
   2   2  19       14.46       26.06     13.66 o
   3   2  19        1.05        0.82     14.79 o
   4   2  19       65.59       59.73     14.05 o
   5   2  19       32.17       54.05     16.89 o
   6   2  19       19.45       19.74     18.00 o
   7   2  19       18.39       17.53     19.79 o
  -9   3  19        5.73       48.83     24.11 o
  -8   3  19        8.97        1.67     22.87 o
  -7   3  19       12.96       26.00     21.99 o
  -6   3  19      151.60      158.27     18.31 o
  -5   3  19      125.47      121.44     17.08 o
  -4   3  19       14.69       18.87     18.39 o
  -3   3  19      214.81      242.02     19.89 o
  -2   3  19      408.83      409.46     19.39 o
  -1   3  19       98.13       98.32     19.64 o
   0   3  19       15.37       22.79     20.80 o
   1   3  19       13.70       12.86     15.75 o
   2   3  19       88.37       98.14     17.06 o
   3   3  19        4.63       -6.06     18.08 o
   4   3  19       28.62       41.48     16.19 o
   5   3  19       25.77       31.79     17.68 o
   6   3  19        0.41       16.63     18.55 o
  -8   4  19        6.90       26.43     24.63 o
  -7   4  19        0.26       16.08     22.47 o
  -6   4  19        5.58       18.83     18.57 o
  -5   4  19       77.02       73.19     17.88 o
  -4   4  19       48.85       68.67     20.28 o
  -3   4  19       31.33       47.46     18.02 o
  -2   4  19       79.96       86.59     22.19 o
  -1   4  19      322.59      326.52     19.21 o
   0   4  19        0.00       28.74     25.60 o
   1   4  19        8.96       25.46     23.35 o
   2   4  19      123.80      122.54     19.49 o
   3   4  19       46.28       30.23     21.36 o
   4   4  19       24.03       38.85     18.77 o
   5   4  19        1.18        7.06     19.00 o
   6   4  19        3.07       20.77     17.79 o
  -7   5  19        5.09        8.43     25.78 o
  -6   5  19        3.99       -2.84     25.49 o
  -5   5  19        3.23       12.33     21.32 o
  -4   5  19      223.46      195.38     20.80 o
  -3   5  19        0.01        0.25     19.65 o
  -2   5  19        3.03       -7.29     22.53 o
  -1   5  19      310.95      261.15     18.93 o
   0   5  19      114.16      144.66     22.87 o
   1   5  19       37.33       84.43     27.95 o
   2   5  19       82.09       68.86     20.69 o
   3   5  19       50.53       73.97     28.66 o
   4   5  19        3.00        7.84     22.67 o
   5   5  19        1.36        5.46     19.24 o
  -6   6  19        0.23       10.48     27.64 o
  -5   6  19       27.72       34.96     21.67 o
  -4   6  19        0.43       27.67     21.26 o
  -3   6  19       51.57       35.84     21.52 o
  -2   6  19       15.26       20.93     19.07 o
  -1   6  19       29.41       33.94     24.73 o
   0   6  19       40.57       43.32     21.18 o
   1   6  19       13.50        8.97     25.31 o
   2   6  19        5.93        3.91     22.04 o
   3   6  19        0.00       11.79     35.14 o
   4   6  19        0.38        1.58     23.80 o
  -4   7  19        3.06        8.01     25.47 o
  -3   7  19        5.53       13.13     21.66 o
  -2   7  19       22.73       25.77     28.18 o
  -1   7  19        0.24      -15.23     21.76 o
   0   7  19        0.94       19.43     23.90 o
   1   7  19       41.41       17.13     21.20 o
   2   7  19       45.81       54.77     28.89 o
  -9   0  20       13.64       47.16     27.33 o
  -8   0  20        0.05       -7.79     30.02 o
  -7   0  20       55.75       59.38     29.33 o
  -6   0  20       28.19       18.73     26.74 o
  -5   0  20      104.14       88.89     28.64 o
  -4   0  20      106.93      132.25     26.64 o
  -3   0  20      229.85      192.63     27.01 o
  -2   0  20        7.92       11.66     20.69 o
  -1   0  20      574.06      667.66     26.07 o
   0   0  20     1413.11     1296.81     24.26 o
   1   0  20       64.88      112.19     35.23 o
   2   0  20       14.49       14.59     24.91 o
   3   0  20      935.09      805.47     30.08 o
   4   0  20      136.55      161.97     27.44 o
   5   0  20        0.01        7.38     28.56 o
   6   0  20        0.51       16.64     31.00 o
   7   0  20       53.24       83.68     32.66 o
  -9   1  20        0.44       12.47     22.21 o
  -8   1  20       26.49       46.81     18.82 o
  -7   1  20        4.18       12.78     18.36 o
  -6   1  20       12.39       21.34     18.72 o
  -5   1  20       91.14       98.75     17.46 o
  -4   1  20      171.09      177.89     18.10 o
  -3   1  20       82.12       97.72     17.05 o
  -2   1  20       31.30       20.40     14.43 o
  -1   1  20      239.48      212.36     16.42 o
   0   1  20        3.31       27.36     16.40 o
   1   1  20       39.30       35.76     16.81 o
   2   1  20       23.46       30.47     16.06 o
   3   1  20        3.84       -2.00     14.43 o
   4   1  20       80.65       87.30     19.47 o
   5   1  20        1.62       -1.49     20.31 o
   6   1  20       26.47       22.64     20.04 o
   7   1  20       14.47       38.54     23.88 o
  -9   2  20       17.09       16.09     22.41 o
  -8   2  20       16.37       26.31     18.23 o
  -7   2  20       40.59       54.79     18.76 o
  -6   2  20       12.30       31.37     18.81 o
  -5   2  20       84.62       98.97     18.72 o
  -4   2  20      154.53      175.54     16.34 o
  -3   2  20       74.66       55.73     16.48 o
  -2   2  20     1152.43     1087.45     25.94 o
  -1   2  20       34.75       35.74     19.90 o
   0   2  20       67.14       48.79     14.02 o
   1   2  20       60.83       59.53     15.52 o
   2   2  20      409.49      412.85     18.36 o
   3   2  20        1.21        9.08     14.37 o
   4   2  20        0.01       14.64     16.16 o
   5   2  20        3.43       28.29     19.11 o
   6   2  20        2.68       27.09     18.43 o
   7   2  20       16.53       41.95     18.67 o
  -9   3  20        4.09       35.83     28.01 o
  -8   3  20        0.61       18.45     20.84 o
  -7   3  20        1.11       17.11     19.29 o
  -6   3  20        0.26        7.25     16.80 o
  -5   3  20       31.09       49.71     19.48 o
  -4   3  20       73.48       96.71     18.85 o
  -3   3  20        9.68       17.47     17.38 o
  -2   3  20      189.60      177.95     20.37 o
  -1   3  20      355.93      365.27     21.32 o
   0   3  20       32.54       39.26     18.40 o
   1   3  20       25.00       22.04     14.96 o
   2   3  20      268.88      293.07     22.35 o
   3   3  20      185.12      189.32     17.11 o
   4   3  20        3.51       17.35     17.08 o
   5   3  20       13.17       15.87     17.99 o
   6   3  20       96.27       88.42     19.61 o
  -8   4  20        4.55        0.90     19.43 o
  -7   4  20        1.33       16.81     19.84 o
  -6   4  20       44.34       53.59     21.16 o
  -5   4  20      196.05      194.30     19.41 o
  -4   4  20      201.10      193.06     22.46 o
  -3   4  20        3.99       33.10     21.08 o
  -2   4  20        9.17        9.16     17.39 o
  -1   4  20       99.69      118.61     19.54 o
   0   4  20      134.33       92.30     26.06 o
   1   4  20       39.45       52.06     20.24 o
   2   4  20       19.32       24.38     21.81 o
   3   4  20       15.59       19.71     21.00 o
   4   4  20        0.40        5.91     16.06 o
   5   4  20       22.39       31.60     21.16 o
  -7   5  20        0.02       20.71     23.12 o
  -6   5  20        0.22        7.53     22.83 o
  -5   5  20        3.14        3.54     24.24 o
  -4   5  20        1.59       -0.82     20.38 o
  -3   5  20        2.34       20.55     20.27 o
  -2   5  20       97.89       84.58     19.72 o
  -1   5  20       64.29       66.07     18.32 o
   0   5  20        0.08        2.43     20.02 o
   1   5  20       13.56       43.51     32.63 o
   2   5  20       13.32        8.50     21.61 o
   3   5  20        2.01       15.62     25.05 o
   4   5  20        8.35       12.82     21.20 o
   5   5  20       11.94       32.96     20.60 o
  -6   6  20        0.48        2.00     21.87 o
  -5   6  20        0.28       23.52     22.27 o
  -4   6  20       31.60       37.05     25.48 o
  -3   6  20        1.23        6.67     21.73 o
  -2   6  20       10.00       26.35     19.64 o
  -1   6  20       88.56       82.49     24.96 o
   0   6  20      127.77      103.31     20.24 o
   1   6  20        1.04       39.87     26.14 o
   2   6  20       41.83       70.47     32.37 o
   3   6  20      103.21       93.78     37.68 o
  -3   7  20        6.56       28.94     21.74 o
  -2   7  20        0.06        1.99     27.70 o
  -1   7  20        1.36       -1.78     27.50 o
   0   7  20       42.05       35.82     23.99 o
   1   7  20        1.91       36.45     33.41 o
  -9   1  21       21.21       27.15     20.37 o
  -8   1  21       81.26       79.52     21.20 o
  -7   1  21       75.03       57.13     17.84 o
  -6   1  21       16.96       14.21     17.68 o
  -5   1  21        3.62       20.19     19.00 o
  -4   1  21      386.37      385.09     18.94 o
  -3   1  21        2.55       17.54     17.28 o
  -2   1  21        0.12        8.68     14.66 o
  -1   1  21      127.05      134.84     14.18 o
   0   1  21      166.37      145.95     16.22 o
   1   1  21        9.82       29.21     16.11 o
   2   1  21      563.66      619.29     18.72 o
   3   1  21        3.99       19.74     14.07 o
   4   1  21       13.39       21.31     17.78 o
   5   1  21        2.57       16.44     15.03 o
   6   1  21        2.64       11.20     18.10 o
   7   1  21        4.13       40.10     46.92 o
  -9   2  21        2.20       14.77     20.71 o
  -8   2  21        1.01       11.14     21.10 o
  -7   2  21        0.00       11.71     19.70 o
  -6   2  21        9.22       16.03     18.10 o
  -5   2  21       28.35       28.58     19.18 o
  -4   2  21       92.65       74.04     14.94 o
  -3   2  21      102.83      101.27     18.62 o
  -2   2  21        7.22        4.14     20.31 o
  -1   2  21      296.93      283.52     23.62 o
   0   2  21      424.02      473.15     17.42 o
   1   2  21       51.09       40.57     16.49 o
   2   2  21      232.68      224.66     18.76 o
   3   2  21      448.87      470.97     17.45 o
   4   2  21      183.13      159.39     17.13 o
   5   2  21        4.24       16.40     19.21 o
   6   2  21       18.67       22.36     18.79 o
  -8   3  21        0.39        7.32     19.56 o
  -7   3  21        5.97       31.69     18.43 o
  -6   3  21        3.05       22.51     19.27 o
  -5   3  21       16.94       26.06     17.82 o
  -4   3  21       34.20       49.15     19.03 o
  -3   3  21        3.11        4.31     19.87 o
  -2   3  21      215.08      244.53     21.05 o
  -1   3  21        6.53        5.40     23.50 o
   0   3  21       48.39       42.70     22.24 o
   1   3  21       58.52       39.95     16.59 o
   2   3  21       57.50       53.63     14.79 o
   3   3  21      198.28      179.64     15.56 o
   4   3  21       23.44       25.32     17.37 o
   5   3  21       13.33       30.25     20.22 o
   6   3  21       11.24       25.97     21.69 o
  -8   4  21        0.22       20.17     22.84 o
  -7   4  21        8.87       33.79     21.93 o
  -6   4  21        5.94       10.21     18.53 o
  -5   4  21        2.50        5.92     18.65 o
  -4   4  21        4.06       35.07     22.84 o
  -3   4  21       14.61       29.18     22.24 o
  -2   4  21       27.45       29.13     22.41 o
  -1   4  21       17.43       40.97     21.74 o
   0   4  21        0.72       -9.36     28.98 o
   1   4  21       55.53       61.40     19.93 o
   2   4  21       91.12      104.48     20.41 o
   3   4  21       13.62        5.23     22.24 o
   4   4  21       25.67       18.72     18.23 o
   5   4  21       28.89       26.88     21.22 o
  -7   5  21       17.24       20.00     24.13 o
  -6   5  21       56.98       33.44     24.48 o
  -5   5  21        9.91       10.59     24.21 o
  -4   5  21       32.25       36.48     24.18 o
  -3   5  21       72.41       78.33     21.04 o
  -2   5  21        2.13       28.42     19.97 o
  -1   5  21       41.84       28.53     20.31 o
   0   5  21      112.62       96.83     24.16 o
   1   5  21       80.16       82.76     23.99 o
   2   5  21        9.66       13.99     26.90 o
   3   5  21        0.16        5.36     24.85 o
   4   5  21       17.08       40.52     21.65 o
  -5   6  21        2.45       21.62     27.35 o
  -4   6  21        0.14       -5.84     22.36 o
  -3   6  21        5.12       16.23     17.57 o
  -2   6  21       14.89       34.69     22.26 o
  -1   6  21        1.52       11.94     25.43 o
   0   6  21        7.04       18.02     25.61 o
   1   6  21       36.08       30.92     25.32 o
   2   6  21        2.68       10.15     25.92 o
   3   6  21        1.87      -15.91     33.77 o
  -3   7  21        1.26      -39.78     46.76 o
  -2   7  21        4.72       18.03     28.11 o
  -1   7  21       34.72       64.59     28.34 o
   0   7  21        0.11       -5.41     28.43 o
  -9   0  22       12.36       44.44     36.77 o
  -8   0  22       77.69       50.00     32.60 o
  -7   0  22       38.07       44.19     29.04 o
  -6   0  22        1.07       27.68     28.36 o
  -5   0  22      233.12      217.09     29.96 o
  -4   0  22        2.62       22.00     26.86 o
  -3   0  22      396.18      404.37     29.45 o
  -2   0  22       30.45       28.81     21.35 o
  -1   0  22      899.46      822.98     25.52 o
   0   0  22      109.05      109.22     19.05 o
   1   0  22       56.73       29.06     36.21 o
   2   0  22      148.26      168.55     27.01 o
   3   0  22      333.42      279.09     28.99 o
   4   0  22       71.09       86.42     29.10 o
   5   0  22        1.40       -0.16     31.11 o
   6   0  22        0.01       36.23     31.28 o
  -9   1  22        2.57        7.18     24.03 o
  -8   1  22       20.68       40.02     22.23 o
  -7   1  22        4.66        8.95     20.55 o
  -6   1  22       10.96       14.38     18.23 o
  -5   1  22       13.94       45.94     17.13 o
  -4   1  22       16.93       18.86     18.78 o
  -3   1  22        7.38        8.96     15.69 o
  -2   1  22        2.23       18.31     15.93 o
  -1   1  22       43.18       32.56     14.36 o
   0   1  22       36.16       36.46     16.45 o
   1   1  22        0.65       14.66     14.57 o
   2   1  22       45.19       44.00     16.80 o
   3   1  22       21.28       34.82     15.91 o
   4   1  22       45.54       29.22     18.14 o
   5   1  22       31.06       45.56     16.29 o
   6   1  22        3.82       18.04     19.02 o
  -9   2  22        1.40       13.81     22.36 o
  -8   2  22       13.89       20.49     21.00 o
  -7   2  22       40.34       41.64     20.41 o
  -6   2  22        3.11       21.08     16.66 o
  -5   2  22       47.64       36.63     16.47 o
  -4   2  22       94.01       93.13     18.07 o
  -3   2  22        1.57        5.80     16.09 o
  -2   2  22       42.69       19.77     20.24 o
  -1   2  22       40.81       58.09     22.81 o
   0   2  22       25.49       21.62     15.40 o
   1   2  22       38.46       47.36     15.95 o
   2   2  22        4.48        9.15     17.56 o
   3   2  22       44.98       54.81     18.58 o
   4   2  22       11.60       17.89     17.46 o
   5   2  22       10.17        3.54     18.40 o
   6   2  22       10.56       23.73     19.39 o
  -8   3  22        0.05       12.99     21.57 o
  -7   3  22       40.98       46.43     20.63 o
  -6   3  22        2.39       35.06     21.01 o
  -5   3  22        3.17       21.20     19.59 o
  -4   3  22      114.26      115.95     16.87 o
  -3   3  22      253.06      270.07     21.04 o
  -2   3  22       43.09       46.85     23.24 o
  -1   3  22      100.46       93.58     20.37 o
   0   3  22      518.39      527.65     24.09 o
   1   3  22       86.40       89.83     16.88 o
   2   3  22       37.54       32.63     14.15 o
   3   3  22      312.44      311.55     20.39 o
   4   3  22      121.18      147.02     20.16 o
   5   3  22       16.10       18.61     17.17 o
  -8   4  22        4.98        3.41     51.79 o
  -7   4  22        5.47        7.26     20.50 o
  -6   4  22        9.84       28.26     22.16 o
  -5   4  22       17.68       17.59     22.16 o
  -4   4  22        5.96       18.98     23.97 o
  -3   4  22       23.90       49.33     23.74 o
  -2   4  22        1.42       22.44     22.69 o
  -1   4  22        3.11       25.57     30.85 o
   0   4  22       61.55       81.72     27.89 o
   1   4  22        9.71        8.15     24.71 o
   2   4  22        0.04       12.39     22.48 o
   3   4  22       37.33       44.94     18.52 o
   4   4  22       75.77       85.69     19.15 o
   5   4  22        0.00        9.43     17.88 o
  -7   5  22        1.06       -6.33     73.22 o
  -6   5  22        1.59       20.24     23.24 o
  -5   5  22        1.60       10.55     25.87 o
  -4   5  22        0.04       11.03     18.36 o
  -3   5  22        1.40       18.87     23.70 o
  -2   5  22        3.88       -1.50     23.41 o
  -1   5  22       43.91       44.32     21.41 o
   0   5  22       33.03       32.37     23.81 o
   1   5  22        2.40        0.78     23.31 o
   2   5  22       15.80       21.42     21.18 o
   3   5  22        3.95       11.90     30.65 o
   4   5  22        0.03       11.17     21.50 o
  -5   6  22       10.94       22.63     23.87 o
  -4   6  22        8.84       25.64     20.69 o
  -3   6  22        6.66        4.82     19.87 o
  -2   6  22       10.89       22.81     22.53 o
  -1   6  22        0.05       18.57     20.44 o
   0   6  22       42.98       33.04     31.86 o
   1   6  22        0.31        2.95     31.84 o
   2   6  22        8.71       30.49     32.43 o
  -9   1  23        0.36       21.13     24.46 o
  -8   1  23        0.60        9.82     19.97 o
  -7   1  23       28.56       18.68     21.50 o
  -6   1  23       65.17       59.41     20.39 o
  -5   1  23       76.53       35.41     20.76 o
  -4   1  23      121.09      140.53     19.91 o
  -3   1  23       24.13       15.27     16.45 o
  -2   1  23       30.73       29.43     18.19 o
  -1   1  23      198.48      170.98     15.09 o
   0   1  23      824.32      746.18     27.09 o
   1   1  23        6.58       23.53     16.44 o
   2   1  23        6.28       21.65     15.87 o
   3   1  23       40.63       57.40     16.73 o
   4   1  23       69.58       89.67     18.95 o
   5   1  23       41.68       35.84     18.29 o
   6   1  23        7.47       38.24     19.23 o
  -8   2  23        0.65       15.92     19.10 o
  -7   2  23       18.21       31.79     20.57 o
  -6   2  23      108.98      101.75     18.03 o
  -5   2  23        5.42       24.77     17.82 o
  -4   2  23       34.27       49.65     20.32 o
  -3   2  23      195.50      223.56     17.65 o
  -2   2  23        1.45        6.14     19.53 o
  -1   2  23      140.04      175.14     19.95 o
   0   2  23       21.50       33.95     17.20 o
   1   2  23      128.39      153.17     17.51 o
   2   2  23       20.28       24.86     17.74 o
   3   2  23       17.70       29.23     15.68 o
   4   2  23       12.93       31.62     17.53 o
   5   2  23        2.62        3.45     17.19 o
   6   2  23        3.14       12.34     24.45 o
  -8   3  23        7.11        5.41     21.26 o
  -7   3  23       20.51       34.58     21.54 o
  -6   3  23        3.55        7.52     21.29 o
  -5   3  23       52.88       60.18     20.47 o
  -4   3  23       15.09       25.34     19.69 o
  -3   3  23       18.65       13.69     20.59 o
  -2   3  23        4.76       21.86     19.99 o
  -1   3  23        0.02        7.61     19.74 o
   0   3  23        5.50       25.21     19.55 o
   1   3  23      116.94      137.07     18.08 o
   2   3  23        6.01       17.83     16.97 o
   3   3  23       11.84       17.66     18.96 o
   4   3  23        2.56       20.16     19.61 o
   5   3  23       26.02       22.35     19.39 o
  -7   4  23       25.32       25.56     24.04 o
  -6   4  23        6.74        7.28     22.65 o
  -5   4  23        0.17       10.39     23.96 o
  -4   4  23       32.47       23.62     20.67 o
  -3   4  23       43.31       39.86     24.14 o
  -2   4  23        0.28      -12.67     18.18 o
  -1   4  23       17.81       38.22     28.47 o
   0   4  23       21.51       12.30     29.33 o
   1   4  23        4.03       12.82     25.15 o
   2   4  23        1.65       16.44     23.65 o
   3   4  23       54.94       56.56     18.62 o
   4   4  23       25.38       21.47     19.63 o
  -6   5  23        2.90      -11.63     23.60 o
  -5   5  23        8.53       16.42     22.85 o
  -4   5  23        2.87        6.37     25.30 o
  -3   5  23       93.61       81.00     30.50 o
  -2   5  23        0.23       14.02     20.73 o
  -1   5  23        6.58       16.96     28.87 o
   0   5  23       52.76       47.45     20.84 o
   1   5  23       57.28       47.87     30.59 o
   2   5  23        0.18       41.63     31.05 o
   3   5  23       36.00       39.29     23.12 o
  -4   6  23        5.41       35.48     27.23 o
  -3   6  23        8.84      -13.30     26.91 o
  -2   6  23        9.23        1.96     20.07 o
  -1   6  23       25.87       20.59     23.77 o
   0   6  23        1.50       18.09     22.56 o
   1   6  23        3.73       13.70     23.53 o
   2   6  23        6.94       38.48     32.47 o
  -9   0  24        0.74       19.81     49.68 o
  -8   0  24       14.09      -11.85     33.41 o
  -7   0  24        8.52        4.82     26.79 o
  -6   0  24       28.24       42.65     24.60 o
  -5   0  24      160.38      170.77     29.72 o
  -4   0  24       68.57       88.13     27.82 o
  -3   0  24      512.70      517.30     53.50 o
  -2   0  24      152.93      140.37     22.51 o
  -1   0  24       25.46       22.94     20.47 o
   0   0  24      582.81      538.01     22.42 o
   1   0  24     1157.14     1170.90     31.91 o
   2   0  24        5.94       35.22     27.78 o
   3   0  24        4.14        2.73     23.37 o
   4   0  24      169.20      227.95     27.02 o
   5   0  24       10.99       20.05     32.03 o
   6   0  24        0.29       43.99     34.61 o
  -8   1  24       23.75       34.03     20.83 o
  -7   1  24       97.83       89.59     22.40 o
  -6   1  24        3.14        6.76     20.93 o
  -5   1  24        4.86       20.03     20.67 o
  -4   1  24       78.81      102.65     19.87 o
  -3   1  24       70.29       52.89     16.80 o
  -2   1  24       17.07       14.69     18.93 o
  -1   1  24        5.39       18.63     15.31 o
   0   1  24        0.16       31.01     19.44 o
   1   1  24       37.08       49.17     15.43 o
   2   1  24       64.74       80.29     17.81 o
   3   1  24        0.07       14.32     18.14 o
   4   1  24       69.60       70.62     16.83 o
   5   1  24       10.87       25.99     20.06 o
  -8   2  24        2.72        1.63     22.07 o
  -7   2  24        7.39       11.51     17.53 o
  -6   2  24        6.68       14.80     19.49 o
  -5   2  24        0.35        8.49     20.34 o
  -4   2  24       57.38       47.89     18.15 o
  -3   2  24       15.03       17.69     15.12 o
  -2   2  24       61.03       85.91     18.79 o
  -1   2  24      153.58      122.93     23.28 o
   0   2  24       98.49       79.57     18.55 o
   1   2  24       10.43       15.81     16.13 o
   2   2  24       21.37       34.69     20.18 o
   3   2  24       63.71       64.01     17.79 o
   4   2  24       90.06       57.37     18.17 o
   5   2  24       18.35       19.98     20.83 o
  -8   3  24        2.69       16.85     22.35 o
  -7   3  24        2.78       18.44     21.87 o
  -6   3  24       97.61       89.21     21.10 o
  -5   3  24       47.69       56.62     17.08 o
  -4   3  24        3.77       32.21     20.82 o
  -3   3  24       18.02       18.01     21.93 o
  -2   3  24      114.14      129.41     24.13 o
  -1   3  24       16.01       31.38     23.44 o
   0   3  24       24.93       26.73     20.11 o
   1   3  24        5.44        4.21     19.31 o
   2   3  24        2.92       -0.38     19.93 o
   3   3  24        6.31        6.77     17.71 o
   4   3  24       13.27       10.28     20.91 o
   5   3  24        0.93        2.45     20.27 o
  -7   4  24        1.27       19.08     23.88 o
  -6   4  24        0.26       13.04     20.57 o
  -5   4  24       79.97       65.78     21.91 o
  -4   4  24        7.82       17.56     23.98 o
  -3   4  24        3.71        9.91     20.74 o
  -2   4  24       34.17       33.28     30.14 o
  -1   4  24       15.23       39.02     24.89 o
   0   4  24        0.03        5.23     23.80 o
   1   4  24      200.00      180.24     26.73 o
   2   4  24      126.84      119.12     25.89 o
   3   4  24        1.37       13.17     16.76 o
   4   4  24        7.47        2.85     20.45 o
  -6   5  24        1.94        7.48     22.03 o
  -5   5  24       21.66       54.94     23.14 o
  -4   5  24       54.37       56.17     25.80 o
  -3   5  24        0.18        6.83     20.09 o
  -2   5  24        0.01       -6.03     21.60 o
  -1   5  24        0.02       -0.89     24.08 o
   0   5  24        2.47      -16.16     28.49 o
   1   5  24        3.22        0.90     24.92 o
   2   5  24        0.02       23.44     31.97 o
   3   5  24        0.56       16.06     27.43 o
  -4   6  24        3.45       -6.44     24.40 o
  -3   6  24       15.92        4.04     26.85 o
  -2   6  24       25.51        4.43     23.78 o
  -1   6  24       35.57       34.25     30.12 o
   0   6  24       11.89       22.12     26.01 o
   1   6  24       21.66       15.04     33.00 o
  -8   1  25       13.70       17.49     23.27 o
  -7   1  25        6.30       11.34     20.07 o
  -6   1  25        4.80       27.61     21.58 o
  -5   1  25        1.87       23.96     20.68 o
  -4   1  25        0.86        0.84     19.94 o
  -3   1  25      201.36      196.73     19.15 o
  -2   1  25      136.98      149.72     18.72 o
  -1   1  25       14.89       30.81     15.03 o
   0   1  25       42.07       44.69     19.20 o
   1   1  25       76.45       65.54     16.29 o
   2   1  25       39.22       41.27     16.42 o
   3   1  25       86.01       55.15     17.36 o
   4   1  25       28.63       25.00     20.15 o
   5   1  25       28.13       25.74     17.97 o
  -8   2  25        0.99       11.25     21.52 o
  -7   2  25        1.26       10.70     20.54 o
  -6   2  25       18.03       29.84     21.27 o
  -5   2  25       35.51       34.44     23.09 o
  -4   2  25       18.62       13.92     17.03 o
  -3   2  25        3.52        6.87     17.44 o
  -2   2  25        6.83       17.22     16.87 o
  -1   2  25        8.34        4.59     19.12 o
   0   2  25      168.24      197.53     15.78 o
   1   2  25      144.85      122.13     17.39 o
   2   2  25        2.44       14.20     18.32 o
   3   2  25       19.98       18.70     15.74 o
   4   2  25       72.45       80.52     17.38 o
   5   2  25      105.86       67.82     18.25 o
  -7   3  25       22.57       37.40     20.32 o
  -6   3  25        3.90        9.79     22.24 o
  -5   3  25        2.07       -2.65     18.75 o
  -4   3  25       37.65       29.76     23.51 o
  -3   3  25        4.34        3.01     21.96 o
  -2   3  25        2.39       12.71     18.42 o
  -1   3  25       10.69       16.38     17.84 o
   0   3  25        0.56       21.71     20.44 o
   1   3  25       53.96       59.82     18.47 o
   2   3  25       30.13       34.54     17.93 o
   3   3  25       16.23       27.49     21.58 o
   4   3  25        0.76       13.34     18.81 o
  -7   4  25       11.43       10.64     24.37 o
  -6   4  25       11.13       14.24     24.67 o
  -5   4  25        0.77      -10.07     23.43 o
  -4   4  25       71.43       75.70     19.66 o
  -3   4  25       72.34       71.21     29.73 o
  -2   4  25       21.96       36.14     24.77 o
  -1   4  25        1.62        4.99     24.81 o
   0   4  25       18.21       37.49     30.07 o
   1   4  25        0.49       -1.56     19.89 o
   2   4  25       62.37       61.43     22.49 o
   3   4  25       14.31       15.26     20.80 o
  -5   5  25        0.90        8.62     27.51 o
  -4   5  25        8.41       10.76     26.93 o
  -3   5  25       51.59       70.31     26.49 o
  -2   5  25       53.00       33.45     25.91 o
  -1   5  25        6.61       19.63     31.05 o
   0   5  25        0.61        9.37     25.17 o
   1   5  25       24.53       39.67     21.92 o
   2   5  25       19.17       44.96     26.55 o
  -3   6  25        0.00       27.40     28.02 o
  -2   6  25       30.52       18.79     27.33 o
  -1   6  25       12.05        6.90     26.52 o
   0   6  25       15.81       34.34     34.27 o
  -8   0  26        6.27       20.05     34.56 o
  -7   0  26        1.26       16.64     32.11 o
  -6   0  26       26.24       44.86     32.12 o
  -5   0  26       84.47       94.73     31.74 o
  -4   0  26       30.89       35.48     29.73 o
  -3   0  26        1.88       20.04     27.98 o
  -2   0  26      128.76      132.12     23.10 o
  -1   0  26        1.39       10.76     22.90 o
   0   0  26       43.04       28.86     22.99 o
   1   0  26      250.33      281.47     24.27 o
   2   0  26        3.90      -12.80     19.86 o
   3   0  26       21.02        7.52     30.48 o
   4   0  26        0.16       -6.36     25.40 o
   5   0  26        5.21       22.82     33.64 o
  -8   1  26        0.99       11.29     24.06 o
  -7   1  26       11.84        2.42     20.30 o
  -6   1  26        9.80       17.72     20.13 o
  -5   1  26        7.91        4.18     20.93 o
  -4   1  26        0.01       29.60     20.43 o
  -3   1  26       55.52       41.09     18.69 o
  -2   1  26        4.50       11.53     18.50 o
  -1   1  26        5.81        0.82     16.14 o
   0   1  26       30.68       33.60     14.93 o
   1   1  26       28.30       40.21     18.54 o
   2   1  26      170.31      158.75     17.56 o
   3   1  26        4.83       18.78     17.86 o
   4   1  26        4.72        7.96     20.26 o
   5   1  26       19.59       37.60     21.71 o
  -8   2  26       16.82        9.65     25.03 o
  -7   2  26        1.41        9.09     21.93 o
  -6   2  26       17.03       17.72     22.73 o
  -5   2  26        6.02       20.56     21.42 o
  -4   2  26       33.08       44.53     18.19 o
  -3   2  26        0.13       10.83     19.59 o
  -2   2  26       15.69       16.67     20.36 o
  -1   2  26       12.38       31.53     18.49 o
   0   2  26        0.49       -7.23     17.13 o
   1   2  26        0.38       18.08     15.39 o
   2   2  26        1.68        5.79     16.31 o
   3   2  26        0.76        5.27     19.74 o
   4   2  26        0.93       25.38     20.60 o
  -7   3  26        4.99       16.09     22.68 o
  -6   3  26       23.68       45.05     20.45 o
  -5   3  26        0.00       -0.66     24.42 o
  -4   3  26        4.74        2.32     21.01 o
  -3   3  26       12.83        9.56     20.72 o
  -2   3  26       17.17       22.79     24.34 o
  -1   3  26       15.63       13.31     23.91 o
   0   3  26       58.12       48.66     20.71 o
   1   3  26       71.26       52.29     17.56 o
   2   3  26       26.87       30.54     23.42 o
   3   3  26       32.66       36.51     16.34 o
   4   3  26       84.47       53.67     20.05 o
  -6   4  26       30.62        9.84     22.39 o
  -5   4  26        4.27        8.42     27.37 o
  -4   4  26        2.50       13.15     21.66 o
  -3   4  26        9.19        6.91     25.34 o
  -2   4  26        1.64       19.03     24.90 o
  -1   4  26        5.53       15.10     21.85 o
   0   4  26        0.00       29.11     31.00 o
   1   4  26       24.64       32.05     24.11 o
   2   4  26        4.80       -5.65     22.55 o
   3   4  26        5.08       11.35     20.85 o
  -5   5  26        3.81       -5.82     24.67 o
  -4   5  26       23.79        4.60     27.03 o
  -3   5  26       34.06       40.44     27.36 o
  -2   5  26        0.07       23.03     26.79 o
  -1   5  26        2.17       24.98     31.39 o
   0   5  26        0.05       25.95     32.71 o
   1   5  26        0.82       28.57     32.49 o
  -8   1  27       10.01       27.67     28.55 o
  -7   1  27        0.95       18.62     22.99 o
  -6   1  27        0.33        1.43     19.29 o
  -5   1  27        7.42       12.96     21.55 o
  -4   1  27        5.90       11.20     19.04 o
  -3   1  27       13.27       15.67     18.15 o
  -2   1  27       18.23       18.58     18.56 o
  -1   1  27        7.60       15.90     15.46 o
   0   1  27        0.00        9.14     16.06 o
   1   1  27       36.67       20.20     20.66 o
   2   1  27        8.20       19.08     18.97 o
   3   1  27       64.59       62.25     18.48 o
   4   1  27       23.20       28.31     19.34 o
  -7   2  27        7.12       18.48     21.99 o
  -6   2  27       30.22       33.90     23.56 o
  -5   2  27       44.73       42.13     22.42 o
  -4   2  27        0.29        9.93     17.23 o
  -3   2  27        2.34       15.95     21.20 o
  -2   2  27       62.00       85.13     18.45 o
  -1   2  27       32.91       41.29     21.92 o
   0   2  27       20.39       35.90     19.16 o
   1   2  27       52.44       48.47     17.47 o
   2   2  27       27.76       38.60     19.43 o
   3   2  27        8.57        8.29     19.46 o
   4   2  27       11.29       13.93     21.67 o
  -7   3  27        0.11       17.40     23.24 o
  -6   3  27        4.71       19.80     23.10 o
  -5   3  27       16.22       13.49     25.54 o
  -4   3  27       11.62        5.39     24.75 o
  -3   3  27        0.49       -3.52     24.25 o
  -2   3  27        1.98       14.00     24.98 o
  -1   3  27        6.00       14.45     24.89 o
   0   3  27        1.91       16.10     21.66 o
   1   3  27       22.50       37.81     21.23 o
   2   3  27       37.24       41.66     20.83 o
   3   3  27        0.11       24.19     21.55 o
  -6   4  27        1.85        3.14     23.21 o
  -5   4  27       12.05       31.56     27.40 o
  -4   4  27       10.53       37.53     26.42 o
  -3   4  27        0.64       10.97     32.25 o
  -2   4  27        0.23       -1.98     35.23 o
  -1   4  27        7.80       30.32     31.05 o
   0   4  27        9.28        9.21     32.32 o
   1   4  27        9.40       17.03     29.37 o
   2   4  27       11.05        4.13     21.74 o
  -4   5  27        2.56       21.56     23.78 o
  -3   5  27        0.69       -6.75     26.81 o
  -2   5  27        2.40       13.15     33.63 o
  -1   5  27        0.17      -24.51     26.79 o
   0   5  27        9.49      -16.71     27.75 o
   1   5  27       15.10      -13.15     49.03 o
  -7   0  28        0.37       -1.13     43.67 o
  -6   0  28        0.71       -2.78     32.95 o
  -5   0  28        3.92       13.04     31.33 o
  -4   0  28       12.49       28.71     30.76 o
  -3   0  28       15.39       10.96     29.73 o
  -2   0  28       23.62       28.68     24.91 o
  -1   0  28       34.65       36.91     23.66 o
   0   0  28       14.34       24.33     21.27 o
   1   0  28       21.93       13.71     24.54 o
   2   0  28       31.59       34.33     22.18 o
   3   0  28       28.26       20.12     22.16 o
   4   0  28       45.62       47.42     24.76 o
  -7   1  28        2.31       28.24     23.91 o
  -6   1  28        1.73        5.42     23.49 o
  -5   1  28        4.23        5.13     22.54 o
  -4   1  28       11.78       24.12     21.66 o
  -3   1  28        0.78       -1.48     19.39 o
  -2   1  28        3.49       36.96     18.72 o
  -1   1  28        3.67        6.52     17.16 o
   0   1  28       17.22       16.72     16.02 o
   1   1  28        0.48       -0.37     20.94 o
   2   1  28        2.74        1.12     18.33 o
   3   1  28        0.98       15.80     18.65 o
   4   1  28        1.17       15.57     20.01 o
  -7   2  28        0.01       17.93     22.94 o
  -6   2  28        0.38       11.05     21.81 o
  -5   2  28        1.09        8.72     23.79 o
  -4   2  28       11.21       29.98     19.64 o
  -3   2  28        0.01        0.63     20.59 o
  -2   2  28       12.10       18.74     20.58 o
  -1   2  28       34.84       38.72     20.64 o
   0   2  28        4.29       13.97     18.28 o
   1   2  28        1.78        5.69     20.60 o
   2   2  28       26.81       35.52     18.40 o
   3   2  28       21.67       31.80     19.29 o
  -6   3  28       21.24       17.12     27.29 o
  -5   3  28       86.18       95.93     27.08 o
  -4   3  28       61.29       48.02     25.67 o
  -3   3  28       30.19       28.74     18.25 o
  -2   3  28       34.71       43.62     26.58 o
  -1   3  28       10.34       13.98     23.03 o
   0   3  28        0.15       -9.19     24.32 o
   1   3  28       60.79       60.56     22.49 o
   2   3  28       15.51       13.76     25.54 o
   3   3  28        0.32        6.21     20.76 o
  -5   4  28        1.99       39.18     33.64 o
  -4   4  28        9.59       15.13     33.18 o
  -3   4  28        1.85        0.66     23.08 o
  -2   4  28        7.17       17.82     25.58 o
  -1   4  28       22.75       33.09     27.02 o
   0   4  28       18.05       65.63     32.78 o
   1   4  28        4.55       -2.41     30.39 o
   2   4  28       54.43       43.19     65.43 o
  -3   5  28        6.01       25.40     35.19 o
  -2   5  28        1.16        5.42     38.64 o
  -1   5  28        4.82       37.78     28.58 o
  -7   1  29       16.33       21.98     22.07 o
  -6   1  29        2.81       13.17     24.57 o
  -5   1  29       15.86       23.38     22.99 o
  -4   1  29        7.40       19.50     21.82 o
  -3   1  29        2.67        7.37     17.57 o
  -2   1  29       26.05       24.86     19.47 o
  -1   1  29       22.14       35.47     17.56 o
   0   1  29        0.99       -0.23     17.58 o
   1   1  29        0.33        6.19     18.07 o
   2   1  29       10.61       37.59     20.54 o
   3   1  29       22.65       22.31     21.44 o
  -6   2  29        0.41       18.95     22.48 o
  -5   2  29       15.77       25.15     23.48 o
  -4   2  29        4.32       14.55     24.72 o
  -3   2  29        0.13        0.50     19.48 o
  -2   2  29        1.02       -5.90     20.60 o
  -1   2  29        0.95       -0.38     21.17 o
   0   2  29        2.48       12.48     18.32 o
   1   2  29        8.97        6.60     21.77 o
   2   2  29        0.04       15.40     20.85 o
   3   2  29       16.37       10.91     22.23 o
  -6   3  29        2.55       30.30     30.80 o
  -5   3  29        0.00       10.18     23.62 o
  -4   3  29       21.56       21.41     23.47 o
  -3   3  29       10.79        9.44     24.24 o
  -2   3  29       11.29        7.54     23.03 o
  -1   3  29        3.31       11.09     22.54 o
   0   3  29       40.50       47.24     25.82 o
   1   3  29       41.83       43.41     25.79 o
   2   3  29        0.08       16.91     23.56 o
  -4   4  29        1.51       10.97     36.37 o
  -3   4  29        6.30       -7.86     29.75 o
  -2   4  29        4.34       13.67     33.41 o
  -1   4  29        0.08       32.15     32.89 o
   0   4  29        1.84       14.77     33.75 o
   1   4  29        0.16       -7.84     31.92 o
  -6   0  30        8.71       21.77     35.07 o
  -5   0  30       44.53       31.09     33.74 o
  -4   0  30       56.08       33.17     32.72 o
  -3   0  30        8.84       32.04     31.25 o
  -2   0  30       58.36       53.00     25.46 o
  -1   0  30      111.71      141.28     25.96 o
   0   0  30       32.88       33.18     31.17 o
   1   0  30      111.29      104.89     26.65 o
   2   0  30       11.56        1.29     23.44 o
   3   0  30        2.51        1.61     27.76 o
  -6   1  30        9.91       37.71     25.27 o
  -5   1  30        0.87       14.55     20.82 o
  -4   1  30       17.86       13.80     20.46 o
  -3   1  30        0.44        6.19     23.23 o
  -2   1  30        9.85       31.21     19.11 o
  -1   1  30       24.99       17.76     19.90 o
   0   1  30       76.06       73.51     17.39 o
   1   1  30        3.88       16.26     17.14 o
   2   1  30        3.11       -9.81     17.89 o
  -6   2  30        4.40       -8.83     20.88 o
  -5   2  30        0.05        7.29     22.30 o
  -4   2  30       19.72       39.72     24.55 o
  -3   2  30       23.47       39.83     21.76 o
  -2   2  30        0.05        8.49     21.07 o
  -1   2  30        8.27       15.27     21.19 o
   0   2  30       17.86       22.90     20.90 o
   1   2  30        0.87        6.00     19.18 o
   2   2  30        2.34       10.05     18.44 o
  -5   3  30        2.37       30.66     27.75 o
  -4   3  30       14.45       20.54     23.86 o
  -3   3  30        3.33        5.41     25.90 o
  -2   3  30        0.81       31.56     21.87 o
  -1   3  30        0.46       -3.99     26.72 o
   0   3  30        6.32        4.39     25.94 o
   1   3  30       21.58       10.92     27.11 o
  -3   4  30        7.65       35.55     30.26 o
  -2   4  30        0.03        7.90     27.60 o
  -1   4  30        5.78        7.38     34.55 o
  -6   1  31       18.59       21.09     29.68 o
  -5   1  31       27.22       24.19     25.64 o
  -4   1  31       25.78       21.10     25.04 o
  -3   1  31       32.46       43.55     23.01 o
  -2   1  31       34.29       38.04     20.98 o
  -1   1  31        2.14        6.11     20.50 o
   0   1  31        3.25        0.33     17.48 o
   1   1  31        0.06        8.90     16.22 o
   2   1  31        0.56        2.79     19.99 o
  -5   2  31        1.24       16.95     27.44 o
  -4   2  31       21.92       25.97     25.94 o
  -3   2  31       40.03       27.81     23.71 o
  -2   2  31       25.90       31.46     22.71 o
  -1   2  31        5.11       16.84     20.19 o
   0   2  31        0.10        9.59     20.79 o
   1   2  31       31.99       56.37     24.73 o
  -4   3  31        2.84       10.78     31.54 o
  -3   3  31        0.33       11.14     22.85 o
  -2   3  31        0.60       11.80     25.93 o
  -1   3  31        4.07        8.61     24.46 o
   0   3  31        1.86       14.33     28.17 o
  -5   0  32       13.51       27.18     35.24 o
  -4   0  32       30.08       14.62     33.75 o
  -3   0  32        0.18        9.30     33.64 o
  -2   0  32       13.32       34.56     26.68 o
  -1   0  32      120.65       81.55     27.50 o
   0   0  32        0.48       21.75     27.36 o
   1   0  32       30.77       22.78     24.61 o
  -5   1  32       14.30       31.82     26.29 o
  -4   1  32        0.22        8.41     24.26 o
  -3   1  32       22.11       24.08     23.60 o
  -2   1  32        0.39        4.39     22.30 o
  -1   1  32        4.25       11.49     19.33 o
   0   1  32       19.48       17.44     19.42 o
   1   1  32        0.02        7.15     16.91 o
  -4   2  32        0.83        1.31     20.67 o
  -3   2  32        9.88        8.52     22.93 o
  -2   2  32       13.84       11.45     20.35 o
  -1   2  32        0.04       22.03     22.20 o
   0   2  32        0.47       15.64     20.56 o
  -2   3  32       20.07       15.76     24.58 o
  -4   1  33        0.21       25.61     23.04 o
  -3   1  33       10.97       36.17     25.80 o
  -2   1  33        2.12       -1.25     21.82 o
  -1   1  33        0.97        5.66     20.65 o
   0   1  33        0.80        5.28     20.36 o
  -3   2  33        2.20       19.46     44.03 o
  -2   2  33       16.48       29.67     24.91 o
 
